# Supplementary material for: Systematic Investigations on the Metabolic and Transcriptomic Regulation of Lactate in the Human Colon Epithelial Cells
Source: Int J Mol Sci. 2022 Jun 2;23(11):6262. doi: 10.3390/ijms23116262 (PMC9181574; doi:10.3390/ijms23116262)
Supplement: Supplementary file 1 [file ijms-23-06262-s001.zip]

Archive with 1 entries (1 files):
- ijms-1722780-supplementary.xlsx
