# Supplementary material for: Systematic Investigations on the Metabolic and Transcriptomic Regulation of Lactate in the Human Colon Epithelial Cells
Source: Int J Mol Sci. 2022 Jun 2;23(11):6262. doi: 10.3390/ijms23116262 (PMC9181574; doi:10.3390/ijms23116262)
Supplement: Supplementary file 1 [file ijms-23-06262-s001.zip › ijms-1722780-supplementary.xlsx]

## Sheet: Raw analysis C vs. L
Name	Max group mean	Log₂ fold change	Fold change	FDR p-value	ENSEMBL
DDX11L1	0	#N/A	#N/A	#N/A	ENSG00000223972
WASH7P	0.584604	0.424137	1.34177	0.845535	ENSG00000227232
MIR6859-1	0	#N/A	#N/A	#N/A	ENSG00000278267
MIR1302-2HG	0.0290354	-3.18296	-9.0817	0.845535	ENSG00000243485
MIR1302-2	0	#N/A	#N/A	#N/A	ENSG00000284332
FAM138A	0	#N/A	#N/A	#N/A	ENSG00000237613
OR4G4P	0	#N/A	#N/A	#N/A	ENSG00000268020
OR4G11P	0	#N/A	#N/A	#N/A	ENSG00000240361
OR4F5	0	#N/A	#N/A	#N/A	ENSG00000186092
AL627309.1	0	#N/A	#N/A	#N/A	ENSG00000238009
AL627309.3	0.00655195	-1.82651	-3.54677	0.845535	ENSG00000239945
CICP27	0	#N/A	#N/A	#N/A	ENSG00000233750
AL627309.6	0	#N/A	#N/A	#N/A	ENSG00000268903
AL627309.7	0	#N/A	#N/A	#N/A	ENSG00000269981
AL627309.2	0	#N/A	#N/A	#N/A	ENSG00000239906
AL627309.5	0.0170108	-0.0905624	-1.06479	0.987909	ENSG00000241860
RNU6-1100P	0	#N/A	#N/A	#N/A	ENSG00000222623
AL627309.4	0	#N/A	#N/A	#N/A	ENSG00000241599
FO538757.1	0	#N/A	#N/A	#N/A	ENSG00000279928
WASH9P	1.26626	0.574882	1.48956	0.507897	ENSG00000279457
MIR6859-2	0	#N/A	#N/A	#N/A	ENSG00000273874
AP006222.1	0.0949525	-0.427382	-1.34479	0.845535	ENSG00000228463
AP006222.2	0.0344071	1.3601	2.56703	0.845535	ENSG00000286448
RPL23AP24	0	#N/A	#N/A	#N/A	ENSG00000236679
AL732372.1	0	#N/A	#N/A	#N/A	ENSG00000236601
AL732372.2	0.0159226	0.109723	1.07902	0.987909	ENSG00000237094
WBP1LP7	0	#N/A	#N/A	#N/A	ENSG00000269732
OR4F29	0	#N/A	#N/A	#N/A	ENSG00000284733
CICP7	0	#N/A	#N/A	#N/A	ENSG00000233653
AL732372.3	0.016171	2.72001	6.58875	0.845535	ENSG00000250575
FO681485.1	0	#N/A	#N/A	#N/A	ENSG00000278757
AL669831.3	0.0349905	1.23001	2.34568	0.635865	ENSG00000230021
AC114498.1	0	#N/A	#N/A	#N/A	ENSG00000235146
MTND1P23	0	#N/A	#N/A	#N/A	ENSG00000225972
MTND2P28	0	#N/A	#N/A	#N/A	ENSG00000225630
MTCO1P12	0	#N/A	#N/A	#N/A	ENSG00000237973
AC114498.2	0	#N/A	#N/A	#N/A	ENSG00000278791
MTCO2P12	0	#N/A	#N/A	#N/A	ENSG00000229344
MTATP8P1	0	#N/A	#N/A	#N/A	ENSG00000240409
MTATP6P1	0	#N/A	#N/A	#N/A	ENSG00000248527
MTCO3P12	0	#N/A	#N/A	#N/A	ENSG00000198744
WBP1LP6	0	#N/A	#N/A	#N/A	ENSG00000268663
OR4F16	0	#N/A	#N/A	#N/A	ENSG00000284662
CICP3	0.00352017	-1.82651	-3.54677	0.845535	ENSG00000229376
AL669831.1	0.0928742	-0.612724	-1.52914	0.814673	ENSG00000228327
RNU6-1199P	0	#N/A	#N/A	#N/A	ENSG00000223181
AL669831.2	0	#N/A	#N/A	#N/A	ENSG00000229905
LINC01409	0.0323006	0.466897	1.38213	0.845535	ENSG00000237491
AL669831.6	0	#N/A	#N/A	#N/A	ENSG00000285268
AL669831.4	0.108862	0.109393	1.07877	0.987909	ENSG00000230092
FAM87B	0.0304586	-1.00419	-2.00581	0.845535	ENSG00000177757
LINC01128	0.642522	0.0172618	1.01204	0.987909	ENSG00000228794
LINC00115	0	#N/A	#N/A	#N/A	ENSG00000225880
AL669831.7	0.0102566	3.50968	11.3899	0.845535	ENSG00000288531
FAM41C	0	#N/A	#N/A	#N/A	ENSG00000230368
TUBB8P11	0	#N/A	#N/A	#N/A	ENSG00000234711
AL669831.5	0	#N/A	#N/A	#N/A	ENSG00000283040
AL645608.6	0	#N/A	#N/A	#N/A	ENSG00000272438
AL645608.2	0.00324736	-1.82657	-3.54692	0.845535	ENSG00000230699
AL645608.4	0	#N/A	#N/A	#N/A	ENSG00000241180
LINC02593	0.016095	3.22776	9.36813	0.845535	ENSG00000223764
SAMD11	0.0343326	0.311487	1.24099	0.911157	ENSG00000187634
NOC2L	32.135	0.0410632	1.02887	0.915093	ENSG00000188976
KLHL17	0.683138	-0.0075342	-1.00524	0.991051	ENSG00000187961
PLEKHN1	0.500321	0.229065	1.17207	0.845535	ENSG00000187583
PERM1	0.0467134	0.0909846	1.0651	0.987909	ENSG00000187642
AL645608.7	0	#N/A	#N/A	#N/A	ENSG00000272512
HES4	52.3649	0.102429	1.07358	0.845535	ENSG00000188290
ISG15	75.0936	0.0760216	1.05411	0.845535	ENSG00000187608
AL645608.3	0	#N/A	#N/A	#N/A	ENSG00000231702
AL645608.1	0	#N/A	#N/A	#N/A	ENSG00000224969
AGRN	0.756412	-0.266352	-1.20276	0.845535	ENSG00000188157
AL645608.5	0.149973	4.20281	18.415	0.744438	ENSG00000242590
AL390719.1	0.956999	0.200026	1.14872	0.845535	ENSG00000217801
AL645608.8	0.0357601	-0.44863	-1.36474	0.945151	ENSG00000273443
RNF223	0.063441	-0.360444	-1.28382	0.901923	ENSG00000237330
C1orf159	2.64603	0.187833	1.13905	0.84323	ENSG00000131591
AL390719.3	0.0438275	1.27993	2.42827	0.845535	ENSG00000285812
LINC01342	0.0156361	-1.2019	-2.30042	0.845535	ENSG00000223823
MIR200B	0	#N/A	#N/A	#N/A	ENSG00000207730
MIR200A	0	#N/A	#N/A	#N/A	ENSG00000207607
MIR429	0	#N/A	#N/A	#N/A	ENSG00000198976
AL390719.2	0	#N/A	#N/A	#N/A	ENSG00000272141
TTLL10-AS1	0.00244678	-1.82651	-3.54677	0.845535	ENSG00000205231
TTLL10	0.00432318	-2.60924	-6.10184	0.845535	ENSG00000162571
TNFRSF18	0.196943	0.348904	1.27359	0.84863	ENSG00000186891
TNFRSF4	0.00490198	1.92399	3.79472	0.845535	ENSG00000186827
SDF4	55.4544	0.117253	1.08467	0.845535	ENSG00000078808
B3GALT6	23.7738	0.095841	1.06869	0.845535	ENSG00000176022
C1QTNF12	0.234107	0.426564	1.34403	0.845535	ENSG00000184163
AL162741.1	0	#N/A	#N/A	#N/A	ENSG00000260179
UBE2J2	19.4144	0.0984845	1.07065	0.845535	ENSG00000160087
LINC01786	0	#N/A	#N/A	#N/A	ENSG00000230415
SCNN1D	0.0181007	-0.95038	-1.93238	0.845535	ENSG00000162572
ACAP3	1.50886	0.42024	1.33815	0.241923	ENSG00000131584
MIR6726	0	#N/A	#N/A	#N/A	ENSG00000278073
PUSL1	27.3486	0.0309478	1.02168	0.945936	ENSG00000169972
INTS11	8.18072	0.0162475	1.01133	0.985778	ENSG00000127054
MIR6727	0	#N/A	#N/A	#N/A	ENSG00000283712
AL139287.1	0.070601	0.101754	1.07308	0.987909	ENSG00000240731
CPTP	8.82838	0.347739	1.27256	0.128399	ENSG00000224051
TAS1R3	0.0145787	-0.139644	-1.10163	0.987909	ENSG00000169962
DVL1	2.07249	0.0643549	1.04562	0.921272	ENSG00000107404
MIR6808	0	#N/A	#N/A	#N/A	ENSG00000284372
MXRA8	1.31284	0.73551	1.66499	0.034072	ENSG00000162576
AURKAIP1	209.291	0.0248167	1.01735	0.927137	ENSG00000175756
NDUFB4P8	0	#N/A	#N/A	#N/A	ENSG00000223663
CCNL2	5.82709	0.0140353	1.00978	0.987909	ENSG00000221978
MRPL20-AS1	6.52516	0.048987	1.03454	0.924707	ENSG00000224870
MRPL20	42.9622	-0.0744538	-1.05296	0.845535	ENSG00000242485
RN7SL657P	0	#N/A	#N/A	#N/A	ENSG00000264293
AL391244.2	0	#N/A	#N/A	#N/A	ENSG00000272455
ANKRD65	0.545494	0.00297	1.00206	0.996521	ENSG00000235098
AL391244.1	0.0572904	0.708767	1.63441	0.911756	ENSG00000225905
TMEM88B	0	#N/A	#N/A	#N/A	ENSG00000205116
LINC01770	0.142332	2.09248	4.26479	0.568503	ENSG00000225285
VWA1	19.2742	0.2465	1.18633	0.56119	ENSG00000179403
ATAD3C	0.0116387	-0.561792	-1.4761	0.914455	ENSG00000215915
ATAD3B	7.52711	0.00999575	1.00695	0.987909	ENSG00000160072
AL645728.2	0.165384	1.19043	2.2822	0.845535	ENSG00000284740
ATAD3A	27.0077	0.156314	1.11444	0.797351	ENSG00000197785
TMEM240	0.0042017	1.92399	3.79472	0.845535	ENSG00000205090
SSU72	28.7689	0.13269	1.09634	0.583153	ENSG00000160075
AL645728.1	0.119754	-0.0233537	-1.01632	0.991902	ENSG00000215014
AL691432.3	0	#N/A	#N/A	#N/A	ENSG00000274481
FNDC10	22.7947	-0.153988	-1.11264	0.845535	ENSG00000228594
AL691432.4	0.0388168	0.291383	1.22381	0.943806	ENSG00000286989
AL691432.2	0	#N/A	#N/A	#N/A	ENSG00000272106
MIB2	0.738488	0.2898	1.22247	0.730713	ENSG00000197530
MMP23B	0.402968	-0.0208087	-1.01453	0.987909	ENSG00000189409
CDK11B	3.83005	-0.302065	-1.23291	0.807429	ENSG00000248333
FO704657.1	0.0259239	0.085535	1.06108	0.987909	ENSG00000272004
SLC35E2B	1.22725	-0.103628	-1.07447	0.845535	ENSG00000189339
AL691432.1	0.0160286	-1.82648	-3.5467	0.845535	ENSG00000269737
MMP23A	0	#N/A	#N/A	#N/A	ENSG00000215914
CDK11A	1.12065	-0.266345	-1.20276	0.845535	ENSG00000008128
AL031282.2	0.201669	0.260822	1.19816	0.845535	ENSG00000268575
AL031282.1	0.0285423	1.45473	2.74105	0.845535	ENSG00000227775
SLC35E2A	1.75303	0.0283648	1.01986	0.978342	ENSG00000215790
NADK	9.07931	0.368714	1.2912	0.0448011	ENSG00000008130
GNB1	27.4591	0.1818	1.1343	0.665302	ENSG00000078369
AL109917.1	0.0859014	-0.695035	-1.61892	0.845535	ENSG00000231050
CALML6	0	#N/A	#N/A	#N/A	ENSG00000169885
TMEM52	5.27912	0.139457	1.10149	0.845535	ENSG00000178821
CFAP74	0.00604237	-0.648732	-1.56779	0.877021	ENSG00000142609
AL391845.2	0.00988246	0.879925	1.84028	0.88733	ENSG00000233542
GABRD	0.0211045	0.734045	1.6633	0.845535	ENSG00000187730
AL391845.1	0	#N/A	#N/A	#N/A	ENSG00000226969
PRKCZ	3.86702	0.0488461	1.03444	0.912783	ENSG00000067606
AL590822.2	0	#N/A	#N/A	#N/A	ENSG00000271806
PRKCZ-AS1	0.0773652	-0.870384	-1.82815	0.845535	ENSG00000182873
FAAP20	4.82306	0.281188	1.2152	0.24022	ENSG00000162585
AL590822.1	0	#N/A	#N/A	#N/A	ENSG00000234396
SKI	0.523021	-0.292539	-1.22479	0.815398	ENSG00000157933
AL590822.3	0.0114081	0.120223	1.0869	0.987909	ENSG00000287356
MORN1	0.174688	-0.138044	-1.10041	0.870686	ENSG00000116151
AL589739.1	0	#N/A	#N/A	#N/A	ENSG00000272161
AL513477.1	0	#N/A	#N/A	#N/A	ENSG00000269896
AL513477.2	0	#N/A	#N/A	#N/A	ENSG00000272420
RER1	32.1687	0.0310473	1.02175	0.945384	ENSG00000157916
PEX10	8.2751	0.2262	1.16975	0.50546	ENSG00000157911
PLCH2	0.00284551	1.38931	2.61953	0.845535	ENSG00000149527
AL139246.1	0	#N/A	#N/A	#N/A	ENSG00000224387
AL139246.4	0	#N/A	#N/A	#N/A	ENSG00000229393
PANK4	3.75049	-0.0172836	-1.01205	0.985778	ENSG00000157881
HES5	0.0127511	2.71826	6.58078	0.845535	ENSG00000197921
AL139246.5	0.123103	-0.188137	-1.13929	0.939291	ENSG00000272449
TNFRSF14-AS1	0.00306514	2.71838	6.58132	0.845535	ENSG00000238164
TNFRSF14	0.061909	-0.0901859	-1.06451	0.973857	ENSG00000157873
AL139246.2	0	#N/A	#N/A	#N/A	ENSG00000225931
AL139246.3	0	#N/A	#N/A	#N/A	ENSG00000228037
PRXL2B	11.9076	0.167262	1.12293	0.768768	ENSG00000157870
MMEL1	0	#N/A	#N/A	#N/A	ENSG00000142606
MMEL1-AS1	0.0268578	1.92409	3.79497	0.845535	ENSG00000237058
TTC34	0.00477278	-0.567409	-1.48186	0.904347	ENSG00000215912
AC242022.2	0	#N/A	#N/A	#N/A	ENSG00000285945
AC242022.1	0	#N/A	#N/A	#N/A	ENSG00000283259
AL592464.2	0	#N/A	#N/A	#N/A	ENSG00000233234
AL592464.3	0.0278419	2.71835	6.58121	0.845535	ENSG00000287396
AL592464.1	0	#N/A	#N/A	#N/A	ENSG00000231630
AL589702.1	0	#N/A	#N/A	#N/A	ENSG00000284745
ACTRT2	0	#N/A	#N/A	#N/A	ENSG00000169717
PRDM16-DT	0.0153501	0.271156	1.20677	0.940972	ENSG00000177133
PRDM16	0.0766049	0.0816252	1.05821	0.965226	ENSG00000142611
MIR4251	0	#N/A	#N/A	#N/A	ENSG00000283572
AL008733.1	0.0184265	-1.82651	-3.54677	0.845535	ENSG00000226286
AL512383.1	0	#N/A	#N/A	#N/A	ENSG00000279839
AL590438.1	0	#N/A	#N/A	#N/A	ENSG00000272235
AL354743.2	0.171195	0.110359	1.0795	0.986026	ENSG00000287828
AL354743.1	0.0168593	0.722115	1.6496	0.885875	ENSG00000286518
ARHGEF16	5.83515	0.00904303	1.00629	0.987909	ENSG00000130762
AL512413.1	0	#N/A	#N/A	#N/A	ENSG00000272088
MEGF6	1.10491	-0.0821963	-1.05863	0.869532	ENSG00000162591
MIR551A	0	#N/A	#N/A	#N/A	ENSG00000207776
AL513320.1	0.0268302	-2.60922	-6.10172	0.845535	ENSG00000238260
TPRG1L	15.8049	0.0102948	1.00716	0.987909	ENSG00000158109
WRAP73	2.39048	-0.0896356	-1.0641	0.845535	ENSG00000116213
TP73	1.14035	-0.138563	-1.10081	0.845535	ENSG00000078900
AL136528.1	0	#N/A	#N/A	#N/A	ENSG00000227589
AL136528.2	0	#N/A	#N/A	#N/A	ENSG00000235131
TP73-AS1	0.000830294	-1.82648	-3.5467	0.845535	ENSG00000227372
AL136528.3	0	#N/A	#N/A	#N/A	ENSG00000276189
CCDC27	0	#N/A	#N/A	#N/A	ENSG00000162592
SMIM1	2.74066	0.10337	1.07428	0.902721	ENSG00000235169
LRRC47	20.0007	-0.0160483	-1.01119	0.985812	ENSG00000130764
RN7SL574P	0	#N/A	#N/A	#N/A	ENSG00000266075
AL365330.1	0	#N/A	#N/A	#N/A	ENSG00000272153
CEP104	2.53454	0.0119487	1.00832	0.987909	ENSG00000116198
DFFB	1.82087	0.0753666	1.05363	0.909719	ENSG00000169598
C1orf174	8.57017	0.087668	1.06265	0.845535	ENSG00000198912
LINC01134	0.0750589	0.237571	1.17901	0.914455	ENSG00000236423
LINC01346	0.00341988	-2.60924	-6.10184	0.845535	ENSG00000233304
LINC01345	0	#N/A	#N/A	#N/A	ENSG00000226374
LINC02780	0.00438495	-1.82648	-3.5467	0.845535	ENSG00000284668
AL805961.1	0	#N/A	#N/A	#N/A	ENSG00000284703
EEF1DP6	0	#N/A	#N/A	#N/A	ENSG00000229280
LINC01777	0	#N/A	#N/A	#N/A	ENSG00000235054
AL355602.1	0	#N/A	#N/A	#N/A	ENSG00000284694
Z98747.1	0	#N/A	#N/A	#N/A	ENSG00000227169
LINC01646	0	#N/A	#N/A	#N/A	ENSG00000232596
AJAP1	0.00082771	1.92411	3.79503	0.845535	ENSG00000196581
Z98886.1	0	#N/A	#N/A	#N/A	ENSG00000287586
BX005132.1	0	#N/A	#N/A	#N/A	ENSG00000284739
LINC02781	0	#N/A	#N/A	#N/A	ENSG00000284674
LINC02782	0	#N/A	#N/A	#N/A	ENSG00000231510
AL139823.1	0	#N/A	#N/A	#N/A	ENSG00000284616
Z98259.3	0	#N/A	#N/A	#N/A	ENSG00000284692
Z98259.2	0	#N/A	#N/A	#N/A	ENSG00000284666
Z98259.1	0	#N/A	#N/A	#N/A	ENSG00000260972
Z97988.2	0	#N/A	#N/A	#N/A	ENSG00000283356
AL365255.1	0	#N/A	#N/A	#N/A	ENSG00000236948
Z97988.1	0	#N/A	#N/A	#N/A	ENSG00000264341
MIR4689	0	#N/A	#N/A	#N/A	ENSG00000264101
NPHP4	0.347482	-0.182848	-1.13512	0.845535	ENSG00000131697
KCNAB2	0.202427	0.49634	1.41063	0.258789	ENSG00000069424
CHD5	0.00342462	-1.52935	-2.88656	0.845535	ENSG00000116254
AL031847.2	0.295613	1.24679	2.37314	0.720053	ENSG00000285629
RPL22	29.9598	-0.101623	-1.07298	0.845535	ENSG00000116251
AL031847.1	0	#N/A	#N/A	#N/A	ENSG00000226944
RNF207	0.145665	0.113277	1.08168	0.919347	ENSG00000158286
ICMT	29.7691	0.0474051	1.0334	0.845535	ENSG00000116237
LINC00337	1.15879	0.362339	1.28551	0.673257	ENSG00000225077
HES3	0	#N/A	#N/A	#N/A	ENSG00000173673
GPR153	0.463388	0.249108	1.18847	0.845535	ENSG00000158292
ACOT7	62.5242	-0.0264189	-1.01848	0.919772	ENSG00000097021
AL031848.2	0	#N/A	#N/A	#N/A	ENSG00000271746
HES2	0.150657	0.790159	1.72926	0.436808	ENSG00000069812
ESPN	0.873157	0.51465	1.42865	0.126995	ENSG00000187017
MIR4252	0	#N/A	#N/A	#N/A	ENSG00000265392
AL031848.1	0	#N/A	#N/A	#N/A	ENSG00000231868
TNFRSF25	0.321428	-0.918713	-1.89043	0.49477	ENSG00000215788
PLEKHG5	0.376155	0.536105	1.45005	0.263205	ENSG00000171680
NOL9	5.03199	-0.0429422	-1.03021	0.914571	ENSG00000162408
RNU6-731P	0	#N/A	#N/A	#N/A	ENSG00000253022
AL591866.1	0	#N/A	#N/A	#N/A	ENSG00000229519
TAS1R1	0.00625328	-0.697322	-1.62149	0.914455	ENSG00000173662
ZBTB48	1.6188	-0.0124719	-1.00868	0.987909	ENSG00000204859
KLHL21	7.09786	0.0510981	1.03605	0.90002	ENSG00000162413
PHF13	6.15362	0.158222	1.11591	0.82135	ENSG00000116273
THAP3	4.86311	0.0838135	1.05982	0.845535	ENSG00000041988
DNAJC11	11.2119	-0.123603	-1.08945	0.845535	ENSG00000007923
LINC01672	0	#N/A	#N/A	#N/A	ENSG00000228750
AL591163.1	0	#N/A	#N/A	#N/A	ENSG00000284744
CAMTA1-DT	0	#N/A	#N/A	#N/A	ENSG00000237436
CAMTA1	7.51216	0.117247	1.08466	0.845535	ENSG00000171735
AL590128.1	0	#N/A	#N/A	#N/A	ENSG00000227950
AL512330.1	0	#N/A	#N/A	#N/A	ENSG00000237365
RNU1-8P	0	#N/A	#N/A	#N/A	ENSG00000207056
CAMTA1-IT1	0.0799461	0.606475	1.52253	0.914455	ENSG00000237402
CAMTA1-AS2	0	#N/A	#N/A	#N/A	ENSG00000237728
CAMTA1-AS1	0	#N/A	#N/A	#N/A	ENSG00000225126
AL359881.3	0	#N/A	#N/A	#N/A	ENSG00000270171
AL359881.2	0	#N/A	#N/A	#N/A	ENSG00000270035
AL359881.1	0	#N/A	#N/A	#N/A	ENSG00000269978
VAMP3	33.714	-0.129052	-1.09357	0.845535	ENSG00000049245
Z98884.2	0	#N/A	#N/A	#N/A	ENSG00000269925
PER3	1.55286	-0.078515	-1.05593	0.893575	ENSG00000049246
Z98884.1	0.219418	-0.0071917	-1.005	0.996521	ENSG00000236266
UTS2	6.70712	0.247615	1.18724	0.660547	ENSG00000049247
TNFRSF9	0.439926	-0.275437	-1.21036	0.822208	ENSG00000049249
AL009183.1	0	#N/A	#N/A	#N/A	ENSG00000270330
PARK7	187.915	0.0560895	1.03964	0.845535	ENSG00000116288
AL034417.1	0	#N/A	#N/A	#N/A	ENSG00000200344
AL034417.5	0.0389511	0.287139	1.22022	0.914455	ENSG00000284747
AL034417.4	0.0273031	0.101669	1.07301	0.987909	ENSG00000284716
ERRFI1	6.56244	-0.124939	-1.09046	0.845535	ENSG00000116285
AL034417.3	0.0386822	-1.87803	-3.67573	0.796184	ENSG00000238290
AL034417.2	0	#N/A	#N/A	#N/A	ENSG00000232848
AL358876.1	0	#N/A	#N/A	#N/A	ENSG00000229305
LINC01714	0.0802258	-4.58428	-23.9887	0.64761	ENSG00000227634
RNU1-7P	0	#N/A	#N/A	#N/A	ENSG00000200975
AL358876.2	0	#N/A	#N/A	#N/A	ENSG00000233645
RNU6-991P	0	#N/A	#N/A	#N/A	ENSG00000251977
SLC45A1	0.0662851	0.717937	1.64483	0.845535	ENSG00000162426
AL356072.1	0	#N/A	#N/A	#N/A	ENSG00000252254
RERE	1.19305	-0.225102	-1.16886	0.845535	ENSG00000142599
RERE-AS1	0.026408	1.46121	2.75339	0.845535	ENSG00000232912
AL096855.1	0	#N/A	#N/A	#N/A	ENSG00000221083
AL096855.2	0	#N/A	#N/A	#N/A	ENSG00000270282
RPL7P11	0	#N/A	#N/A	#N/A	ENSG00000234619
RPL7P7	0	#N/A	#N/A	#N/A	ENSG00000224315
AL357552.1	0	#N/A	#N/A	#N/A	ENSG00000222511
AL357552.2	0	#N/A	#N/A	#N/A	ENSG00000226545
AL357552.3	0	#N/A	#N/A	#N/A	ENSG00000228423
RPL23AP19	0	#N/A	#N/A	#N/A	ENSG00000229716
ENO1	431.763	0.010226	1.00711	0.987909	ENSG00000074800
MIR6728	0	#N/A	#N/A	#N/A	ENSG00000274258
ENO1-AS1	0.627538	0.00849285	1.0059	0.994944	ENSG00000230679
RNU6-304P	0	#N/A	#N/A	#N/A	ENSG00000201725
HMGN2P17	0	#N/A	#N/A	#N/A	ENSG00000238249
AL139415.1	0	#N/A	#N/A	#N/A	ENSG00000232208
AL139415.2	0	#N/A	#N/A	#N/A	ENSG00000232663
CA6	0	#N/A	#N/A	#N/A	ENSG00000131686
RN7SL451P	0	#N/A	#N/A	#N/A	ENSG00000265141
SLC2A7	0.101328	0.476833	1.39169	0.851919	ENSG00000197241
SLC2A5	0.655411	-0.0486668	-1.03431	0.952872	ENSG00000142583
AL158048.1	0	#N/A	#N/A	#N/A	ENSG00000252404
GPR157	1.18543	0.195223	1.1449	0.845535	ENSG00000180758
MIR34AHG	0.0269506	0.0535831	1.03784	0.987909	ENSG00000228526
MIR34A	0	#N/A	#N/A	#N/A	ENSG00000284357
LNCTAM34A	0.0403952	1.2063	2.30745	0.845535	ENSG00000234546
H6PD	0.954448	0.133861	1.09723	0.845535	ENSG00000049239
SPSB1	6.49334	0.288551	1.22141	0.590581	ENSG00000171621
BX323043.1	0	#N/A	#N/A	#N/A	ENSG00000284652
LINC02606	0.025922	-0.532589	-1.44652	0.885875	ENSG00000284693
RNA5SP40	0	#N/A	#N/A	#N/A	ENSG00000252956
AL928921.1	0	#N/A	#N/A	#N/A	ENSG00000235263
SLC25A33	18.334	0.0202888	1.01416	0.975193	ENSG00000171612
AL954705.1	0	#N/A	#N/A	#N/A	ENSG00000231181
TMEM201	3.29528	0.299685	1.23088	0.526477	ENSG00000188807
PIK3CD	0.0862686	0.0871412	1.06226	0.96646	ENSG00000171608
PIK3CD-AS1	0	#N/A	#N/A	#N/A	ENSG00000179840
AL691449.1	0	#N/A	#N/A	#N/A	ENSG00000233268
PIK3CD-AS2	1.03167	0.085818	1.06129	0.952872	ENSG00000231789
CLSTN1	7.40395	0.172892	1.12732	0.845535	ENSG00000171603
MZT1P1	0	#N/A	#N/A	#N/A	ENSG00000271264
AL357140.3	0	#N/A	#N/A	#N/A	ENSG00000280113
CTNNBIP1	2.98304	0.520991	1.43494	0.0863906	ENSG00000178585
AL357140.1	0	#N/A	#N/A	#N/A	ENSG00000223989
AL357140.4	0	#N/A	#N/A	#N/A	ENSG00000285701
LZIC	6.91082	-0.0608467	-1.04308	0.879228	ENSG00000162441
AL357140.2	0.10395	-1.07533	-2.1072	0.845535	ENSG00000228150
NMNAT1	0.506487	-0.377221	-1.29884	0.672437	ENSG00000173614
RN7SKP269	0	#N/A	#N/A	#N/A	ENSG00000202415
TMEM274P	0	#N/A	#N/A	#N/A	ENSG00000283611
MIR5697	0	#N/A	#N/A	#N/A	ENSG00000265521
AL603962.1	0.0193606	1.92399	3.79472	0.845535	ENSG00000241326
RBP7	10.4848	0.0202145	1.01411	0.987909	ENSG00000162444
UBE4B	3.11625	-0.156858	-1.11486	0.818446	ENSG00000130939
AL590639.1	0	#N/A	#N/A	#N/A	ENSG00000224340
PGAM1P11	0.0118329	-1.82648	-3.5467	0.845535	ENSG00000233623
RNU6-828P	0	#N/A	#N/A	#N/A	ENSG00000201746
KIF1B	1.9482	-0.0156869	-1.01093	0.987674	ENSG00000054523
AL358013.1	0	#N/A	#N/A	#N/A	ENSG00000264881
RNU6-37P	0	#N/A	#N/A	#N/A	ENSG00000199562
RN7SL731P	0	#N/A	#N/A	#N/A	ENSG00000264501
AL139424.3	0.0190506	2.06248	4.17703	0.845535	ENSG00000284735
AL139424.2	0.0242436	-1.57501	-2.97937	0.845535	ENSG00000284642
PGD	73.1848	-0.117472	-1.08483	0.845535	ENSG00000142657
AL139424.1	0	#N/A	#N/A	#N/A	ENSG00000271989
CENPS-CORT	1.57277	0.049471	1.03489	0.963234	ENSG00000251503
CENPS	14.1929	-0.111379	-1.08026	0.845535	ENSG00000175279
CORT	0.353606	0.332217	1.25895	0.845535	ENSG00000241563
DFFA	22.0223	0.025129	1.01757	0.927199	ENSG00000160049
AL354956.1	0.0728498	-1.57501	-2.97938	0.845535	ENSG00000203469
PEX14	2.54545	0.325687	1.25326	0.65523	ENSG00000142655
AL139423.2	0.00623369	-2.60928	-6.10198	0.845535	ENSG00000287727
RN7SL614P	0	#N/A	#N/A	#N/A	ENSG00000243267
CASZ1	0.346067	-0.132413	-1.09613	0.871095	ENSG00000130940
AL139423.1	0.0597318	-0.181196	-1.13382	0.913691	ENSG00000272078
HSPE1P24	0	#N/A	#N/A	#N/A	ENSG00000225158
C1orf127	0.00276566	-1.82657	-3.54692	0.845535	ENSG00000175262
CFL1P6	0	#N/A	#N/A	#N/A	ENSG00000215785
TARDBP	25.292	-0.049792	-1.03512	0.90002	ENSG00000120948
AL109811.3	0.131403	-0.982717	-1.97618	0.809201	ENSG00000277726
MASP2	0.0226334	-0.185796	-1.13744	0.970977	ENSG00000009724
AL109811.2	0.987115	0.766257	1.70085	0.79453	ENSG00000271895
SRM	171.801	-0.00850955	-1.00592	0.987909	ENSG00000116649
EXOSC10	12.5507	-0.0279832	-1.01959	0.951519	ENSG00000171824
AL109811.1	0	#N/A	#N/A	#N/A	ENSG00000226849
EXOSC10-AS1	0.933598	-0.682652	-1.60509	0.815645	ENSG00000230337
MTOR	1.95059	-0.13967	-1.10165	0.845535	ENSG00000198793
MTOR-AS1	0	#N/A	#N/A	#N/A	ENSG00000225602
RNU6-537P	0	#N/A	#N/A	#N/A	ENSG00000253086
ANGPTL7	0	#N/A	#N/A	#N/A	ENSG00000171819
RNU6-291P	0	#N/A	#N/A	#N/A	ENSG00000207451
RPL39P6	0	#N/A	#N/A	#N/A	ENSG00000238173
UBIAD1	8.12794	-0.0953829	-1.06835	0.845535	ENSG00000120942
UBE2V2P3	0	#N/A	#N/A	#N/A	ENSG00000238199
AL031291.1	0	#N/A	#N/A	#N/A	ENSG00000284646
MTCYBP45	0	#N/A	#N/A	#N/A	ENSG00000224338
DISP3	0.0460269	-0.445029	-1.36134	0.845535	ENSG00000204624
AL590989.1	0	#N/A	#N/A	#N/A	ENSG00000285833
LINC01647	0	#N/A	#N/A	#N/A	ENSG00000235643
AL031731.1	0.0174078	-0.271319	-1.20691	0.971374	ENSG00000284708
FBXO2	67.7587	0.125811	1.09112	0.845535	ENSG00000116661
FBXO44	3.08301	0.779822	1.71692	0.00102039	ENSG00000132879
FBXO6	15.5777	0.120196	1.08688	0.845535	ENSG00000116663
MAD2L2	32.0991	0.0215181	1.01503	0.971004	ENSG00000116670
DRAXIN	0.00696605	-4.02871	-16.3216	0.766688	ENSG00000162490
AGTRAP	45.6387	0.09893	1.07098	0.845535	ENSG00000177674
C1orf167	0.0260748	-1.53638	-2.90066	0.664699	ENSG00000215910
C1orf167-AS1	0.0090377	2.71826	6.58078	0.845535	ENSG00000177553
MTHFR	0.713624	-0.0833965	-1.05951	0.887601	ENSG00000177000
CLCN6	0.771842	0.0458161	1.03227	0.950643	ENSG00000011021
AL021155.3	0	#N/A	#N/A	#N/A	ENSG00000276470
AL021155.4	0	#N/A	#N/A	#N/A	ENSG00000278852
NPPA	0.0540127	-0.952088	-1.93467	0.846244	ENSG00000175206
AL021155.2	0	#N/A	#N/A	#N/A	ENSG00000275915
NPPB	200.777	0.0438904	1.03089	0.914455	ENSG00000120937
AL021155.1	0	#N/A	#N/A	#N/A	ENSG00000224904
AL021155.5	0.0197643	-0.191672	-1.14209	0.981733	ENSG00000285646
RNU5E-1	0	#N/A	#N/A	#N/A	ENSG00000199347
RNU5E-4P	0	#N/A	#N/A	#N/A	ENSG00000201801
KIAA2013	47.7717	0.0479989	1.03383	0.90632	ENSG00000116685
PLOD1	25.6415	-0.0390839	-1.02746	0.922665	ENSG00000083444
AL096840.3	0	#N/A	#N/A	#N/A	ENSG00000287384
MFN2	22.3174	0.113918	1.08216	0.845535	ENSG00000116688
AL096840.2	0	#N/A	#N/A	#N/A	ENSG00000270914
MIIP	18.7863	0.119616	1.08645	0.845535	ENSG00000116691
AL096840.1	0	#N/A	#N/A	#N/A	ENSG00000202461
MIR6729	0	#N/A	#N/A	#N/A	ENSG00000276869
RN7SL649P	0	#N/A	#N/A	#N/A	ENSG00000243539
TNFRSF8	0.032694	1.42322	2.68183	0.786587	ENSG00000120949
RNU6-777P	0	#N/A	#N/A	#N/A	ENSG00000201135
RPL23AP89	0	#N/A	#N/A	#N/A	ENSG00000227875
AL357835.1	0	#N/A	#N/A	#N/A	ENSG00000285604
MIR7846	0	#N/A	#N/A	#N/A	ENSG00000283789
TNFRSF1B	5.476	0.325074	1.25273	0.153023	ENSG00000028137
MIR4632	0	#N/A	#N/A	#N/A	ENSG00000263676
RPL10P17	0	#N/A	#N/A	#N/A	ENSG00000225196
AL031276.1	0	#N/A	#N/A	#N/A	ENSG00000252969
VPS13D	0.598186	-0.132924	-1.09651	0.845535	ENSG00000048707
SNORA59A	0	#N/A	#N/A	#N/A	ENSG00000239149
LINC02766	0	#N/A	#N/A	#N/A	ENSG00000229484
DHRS3	32.8478	0.784719	1.72276	0.00180682	ENSG00000162496
RNU6ATAC18P	0	#N/A	#N/A	#N/A	ENSG00000221340
MIR6730	0	#N/A	#N/A	#N/A	ENSG00000276830
AC254633.1	0	#N/A	#N/A	#N/A	ENSG00000272482
AADACL4	0	#N/A	#N/A	#N/A	ENSG00000204518
AC244670.1	0	#N/A	#N/A	#N/A	ENSG00000226166
AADACL3	0.00463891	0.879739	1.84004	0.88733	ENSG00000188984
C1orf158	0	#N/A	#N/A	#N/A	ENSG00000157330
PRAMEF12	0	#N/A	#N/A	#N/A	ENSG00000116726
PRAMEF1	0	#N/A	#N/A	#N/A	ENSG00000116721
LINC01784	0	#N/A	#N/A	#N/A	ENSG00000228338
PRAMEF11	0	#N/A	#N/A	#N/A	ENSG00000239810
PRAMEF30P	0	#N/A	#N/A	#N/A	ENSG00000231103
HNRNPCL1	0	#N/A	#N/A	#N/A	ENSG00000179172
PRAMEF2	0	#N/A	#N/A	#N/A	ENSG00000120952
PRAMEF4	0	#N/A	#N/A	#N/A	ENSG00000243073
PRAMEF10	0.129685	-0.694345	-1.61815	0.845535	ENSG00000187545
PRAMEF7	0.0260302	-0.989312	-1.98524	0.850777	ENSG00000204510
RNU6-1072P	0	#N/A	#N/A	#N/A	ENSG00000207434
PRAMEF29P	0	#N/A	#N/A	#N/A	ENSG00000234064
PRAMEF6	0	#N/A	#N/A	#N/A	ENSG00000232423
PRAMEF28P	0	#N/A	#N/A	#N/A	ENSG00000274178
PRAMEF27	0	#N/A	#N/A	#N/A	ENSG00000274764
HNRNPCL3	0	#N/A	#N/A	#N/A	ENSG00000277058
PRAMEF25	0	#N/A	#N/A	#N/A	ENSG00000229571
PRAMEF34P	0	#N/A	#N/A	#N/A	ENSG00000277862
PRAMEF35P	0	#N/A	#N/A	#N/A	ENSG00000236179
HNRNPCL2	0	#N/A	#N/A	#N/A	ENSG00000275774
PRAMEF36P	0	#N/A	#N/A	#N/A	ENSG00000229978
AC245056.1	0	#N/A	#N/A	#N/A	ENSG00000233336
PRAMEF26	0	#N/A	#N/A	#N/A	ENSG00000280267
HNRNPCL4	0	#N/A	#N/A	#N/A	ENSG00000179412
PRAMEF9	0	#N/A	#N/A	#N/A	ENSG00000204505
PRAMEF13	0	#N/A	#N/A	#N/A	ENSG00000279169
PRAMEF18	0	#N/A	#N/A	#N/A	ENSG00000279804
PRAMEF31P	0	#N/A	#N/A	#N/A	ENSG00000250894
PRAMEF5	0	#N/A	#N/A	#N/A	ENSG00000270601
PRAMEF32P	0	#N/A	#N/A	#N/A	ENSG00000231219
RNU6-771P	0	#N/A	#N/A	#N/A	ENSG00000207511
PRAMEF8	0.0453305	-0.0123159	-1.00857	0.996315	ENSG00000182330
PRAMEF33	0	#N/A	#N/A	#N/A	ENSG00000237700
PRAMEF15	0	#N/A	#N/A	#N/A	ENSG00000204501
AC243961.1	0	#N/A	#N/A	#N/A	ENSG00000228229
PRAMEF14	0	#N/A	#N/A	#N/A	ENSG00000204481
PRAMEF19	0	#N/A	#N/A	#N/A	ENSG00000204480
PRAMEF17	0	#N/A	#N/A	#N/A	ENSG00000204479
PRAMEF20	0	#N/A	#N/A	#N/A	ENSG00000204478
LRRC38	0	#N/A	#N/A	#N/A	ENSG00000162494
AL354712.1	0	#N/A	#N/A	#N/A	ENSG00000259961
BRWD1P1	0	#N/A	#N/A	#N/A	ENSG00000215909
PDPN	0.00233127	0.0854172	1.06099	0.987909	ENSG00000162493
RNA5SP41	0	#N/A	#N/A	#N/A	ENSG00000222952
AL359771.1	0	#N/A	#N/A	#N/A	ENSG00000237445
AL359771.2	0	#N/A	#N/A	#N/A	ENSG00000253085
PRDM2	0.943183	-0.252302	-1.19111	0.747573	ENSG00000116731
KAZN	0.265028	-0.316821	-1.24558	0.809201	ENSG00000189337
RNU6-1265P	0	#N/A	#N/A	#N/A	ENSG00000252151
AL357873.1	0	#N/A	#N/A	#N/A	ENSG00000231606
KAZN-AS1	0	#N/A	#N/A	#N/A	ENSG00000234593
TBCAP2	0	#N/A	#N/A	#N/A	ENSG00000235829
AL031293.1	0.0058095	1.92399	3.79472	0.845535	ENSG00000287756
TMEM51-AS1	0.0455702	-0.0856705	-1.06118	0.963956	ENSG00000175147
TMEM51	11.6259	-0.0543948	-1.03842	0.894919	ENSG00000171729
C1orf195	0	#N/A	#N/A	#N/A	ENSG00000204464
AL035405.1	0.0139179	-1.82657	-3.54692	0.845535	ENSG00000215720
AL391094.1	0.0103706	1.92409	3.79497	0.845535	ENSG00000278480
FHAD1	0.00622116	-0.237829	-1.17922	0.953782	ENSG00000142621
FHAD1-AS1	0	#N/A	#N/A	#N/A	ENSG00000233485
AL031283.2	0	#N/A	#N/A	#N/A	ENSG00000236045
AL031283.1	0	#N/A	#N/A	#N/A	ENSG00000228140
EFHD2	27.7659	0.312561	1.24191	0.133853	ENSG00000142634
CTRC	0.00514732	-2.60928	-6.10198	0.845535	ENSG00000162438
CELA2A	0.0266119	1.00609	2.00845	0.845535	ENSG00000142615
CELA2B	0	#N/A	#N/A	#N/A	ENSG00000215704
CASP9	2.4748	0.0279309	1.01955	0.974246	ENSG00000132906
DNAJC16	1.7125	0.026029	1.01821	0.980278	ENSG00000116138
SCARNA21B	0	#N/A	#N/A	#N/A	ENSG00000251866
AL121992.3	0	#N/A	#N/A	#N/A	ENSG00000272510
AGMAT	38.0252	0.0439602	1.03094	0.914455	ENSG00000116771
AL121992.1	0.0256252	-0.493841	-1.40819	0.912938	ENSG00000237301
CHCHD2P6	0	#N/A	#N/A	#N/A	ENSG00000235084
RNU7-179P	0	#N/A	#N/A	#N/A	ENSG00000252417
CD24P1	0	#N/A	#N/A	#N/A	ENSG00000236500
DDI2	2.34469	-0.286485	-1.21967	0.250413	ENSG00000197312
RSC1A1	0.735213	-0.041491	-1.02918	0.987909	ENSG00000215695
AL121992.2	0	#N/A	#N/A	#N/A	ENSG00000271742
PLEKHM2	6.03664	-0.230736	-1.17343	0.502594	ENSG00000116786
AL450998.3	0.0274096	-3.78307	-13.7663	0.812356	ENSG00000237938
SLC25A34	0.0161127	-0.167661	-1.12324	0.987909	ENSG00000162461
SLC25A34-AS1	0	#N/A	#N/A	#N/A	ENSG00000224459
TMEM82	6.15632	0.290775	1.2233	0.544658	ENSG00000162460
FBLIM1	1.31041	0.184555	1.13647	0.845535	ENSG00000162458
RPL12P14	0	#N/A	#N/A	#N/A	ENSG00000224321
UQCRHL	0.0352384	1.41631	2.66901	0.845535	ENSG00000233954
AL450998.1	0	#N/A	#N/A	#N/A	ENSG00000178715
AL450998.2	0.932979	0.153488	1.11225	0.851576	ENSG00000179743
SPEN	1.00562	-0.337294	-1.26339	0.845535	ENSG00000065526
AL034555.1	0	#N/A	#N/A	#N/A	ENSG00000270620
ZBTB17	2.22309	0.0941186	1.06741	0.845535	ENSG00000116809
AL355994.4	0	#N/A	#N/A	#N/A	ENSG00000234607
AL355994.1	0	#N/A	#N/A	#N/A	ENSG00000231353
AL355994.5	0	#N/A	#N/A	#N/A	ENSG00000275503
TBC1D3P6	0	#N/A	#N/A	#N/A	ENSG00000224966
SRARP	0.0154446	0.432772	1.34982	0.935546	ENSG00000183888
AL355994.3	0	#N/A	#N/A	#N/A	ENSG00000233078
HSPB7	0	#N/A	#N/A	#N/A	ENSG00000173641
CLCNKA	0.00781524	-3.11391	-8.65726	0.845535	ENSG00000186510
AL355994.2	0.128862	1.70372	3.2574	0.799537	ENSG00000232456
CLCNKB	0.0216625	-1.53796	-2.90384	0.845535	ENSG00000184908
FAM131C	1.03846	0.657821	1.5777	0.363922	ENSG00000185519
EPHA2	6.81057	-0.0728151	-1.05177	0.845535	ENSG00000142627
AL451042.2	0.44339	1.27349	2.41746	0.371405	ENSG00000227959
AL451042.1	0.0571851	0.23324	1.17547	0.985812	ENSG00000224621
ARHGEF19-AS1	0	#N/A	#N/A	#N/A	ENSG00000234166
ARHGEF19	1.7699	0.0404345	1.02842	0.956839	ENSG00000142632
ANO7L1	0.0239394	1.27991	2.42823	0.845535	ENSG00000237276
AL109627.1	0	#N/A	#N/A	#N/A	ENSG00000288398
CPLANE2	0.713922	0.59292	1.5083	0.575845	ENSG00000132881
MT1XP1	0	#N/A	#N/A	#N/A	ENSG00000233929
FBXO42	1.9328	-0.0951825	-1.0682	0.845535	ENSG00000037637
SZRD1	12.4253	0.265368	1.20194	0.297146	ENSG00000055070
RPL22P3	0	#N/A	#N/A	#N/A	ENSG00000226457
SPATA21	0	#N/A	#N/A	#N/A	ENSG00000187144
NECAP2	9.86193	0.1536	1.11234	0.81462	ENSG00000157191
LINC01772	0.0341868	0.351567	1.27595	0.919036	ENSG00000226029
CROCCP3	0.0148173	0.127991	1.09277	0.987909	ENSG00000080947
RNU1-1	0	#N/A	#N/A	#N/A	ENSG00000206652
AL137802.2	0	#N/A	#N/A	#N/A	ENSG00000261135
AL137802.3	0.140801	-0.354516	-1.27856	0.853322	ENSG00000285853
AL137802.1	0	#N/A	#N/A	#N/A	ENSG00000224174
LINC01783	0	#N/A	#N/A	#N/A	ENSG00000233421
RNU1-6P	0	#N/A	#N/A	#N/A	ENSG00000277344
AL355149.1	0	#N/A	#N/A	#N/A	ENSG00000225710
NBPF1	1.84383	-0.0168594	-1.01175	0.986169	ENSG00000219481
AL137798.1	0	#N/A	#N/A	#N/A	ENSG00000271732
CROCCP2	0.441491	0.195122	1.14482	0.845535	ENSG00000215908
AL137798.3	0	#N/A	#N/A	#N/A	ENSG00000283773
MST1P2	0.00754433	-2.60924	-6.10184	0.845535	ENSG00000186301
AL137798.2	0.0432578	0.477346	1.39218	0.923171	ENSG00000282143
RNU1-3	0	#N/A	#N/A	#N/A	ENSG00000207513
AL021920.2	0.00741522	1.92409	3.79497	0.845535	ENSG00000280114
EIF1AXP1	0	#N/A	#N/A	#N/A	ENSG00000236698
ESPNP	0.0679358	1.16501	2.24234	0.671186	ENSG00000268869
AL021920.1	0	#N/A	#N/A	#N/A	ENSG00000279151
AL021920.3	0	#N/A	#N/A	#N/A	ENSG00000282740
CROCC	0.483957	0.253633	1.19221	0.845535	ENSG00000058453
CROCCP4	0.033242	-0.407441	-1.32633	0.949604	ENSG00000227684
RNU1-4	0	#N/A	#N/A	#N/A	ENSG00000207389
MST1L	0.0046687	-1.20187	-2.30037	0.845535	ENSG00000186715
BX284668.1	0	#N/A	#N/A	#N/A	ENSG00000223643
BX284668.3	0	#N/A	#N/A	#N/A	ENSG00000230239
MIR3675	0	#N/A	#N/A	#N/A	ENSG00000263811
BX284668.2	0.00923336	3.22783	9.36858	0.845535	ENSG00000228549
RNU1-5P	0	#N/A	#N/A	#N/A	ENSG00000277234
BX284668.5	3.12995	0.0574207	1.0406	0.932689	ENSG00000238142
BX284668.4	0	#N/A	#N/A	#N/A	ENSG00000235241
RNU1-2	0	#N/A	#N/A	#N/A	ENSG00000207005
BX284668.6	0	#N/A	#N/A	#N/A	ENSG00000272426
MFAP2	19.5593	0.126897	1.09194	0.845535	ENSG00000117122
AL049569.2	0	#N/A	#N/A	#N/A	ENSG00000286898
AL049569.1	0	#N/A	#N/A	#N/A	ENSG00000226526
ATP13A2	14.0377	0.186748	1.1382	0.653979	ENSG00000159363
SDHB	64.2449	-0.0649022	-1.04601	0.858343	ENSG00000117118
PADI2	0.181325	0.551514	1.46562	0.569948	ENSG00000117115
LINC02783	0	#N/A	#N/A	#N/A	ENSG00000204362
AL590644.1	0	#N/A	#N/A	#N/A	ENSG00000282843
PADI1	0.0107168	-0.437511	-1.35427	0.914789	ENSG00000142623
PADI3	0.018795	4.15391	17.8013	0.737037	ENSG00000142619
MIR3972	0	#N/A	#N/A	#N/A	ENSG00000266634
PADI4	0	#N/A	#N/A	#N/A	ENSG00000159339
PADI6	0.00352304	1.92399	3.79472	0.845535	ENSG00000276747
RCC2-AS1	1.95585	-0.350355	-1.27487	0.858261	ENSG00000227751
RCC2	9.91509	-0.4184	-1.33644	0.0143169	ENSG00000179051
ARHGEF10L	1.35101	-0.00485805	-1.00337	0.991668	ENSG00000074964
LINC02810	0	#N/A	#N/A	#N/A	ENSG00000236648
ACTL8	80.7432	0.196366	1.14581	0.593741	ENSG00000117148
AL357509.1	0	#N/A	#N/A	#N/A	ENSG00000284653
LINC01654	0	#N/A	#N/A	#N/A	ENSG00000261781
IGSF21	0	#N/A	#N/A	#N/A	ENSG00000117154
AL365209.1	0	#N/A	#N/A	#N/A	ENSG00000280222
IGSF21-AS1	0	#N/A	#N/A	#N/A	ENSG00000230035
AL591896.1	0	#N/A	#N/A	#N/A	ENSG00000225387
KLHDC7A	0.984954	-0.144741	-1.10553	0.845535	ENSG00000179023
DYNLL1P3	0	#N/A	#N/A	#N/A	ENSG00000235282
AL031737.1	0	#N/A	#N/A	#N/A	ENSG00000225478
PAX7	0.00629925	0.104439	1.07508	0.987909	ENSG00000009709
TAS1R2	0	#N/A	#N/A	#N/A	ENSG00000179002
ALDH4A1	7.70376	0.276199	1.211	0.291941	ENSG00000159423
MIR4695	0	#N/A	#N/A	#N/A	ENSG00000265606
MIR1290	0	#N/A	#N/A	#N/A	ENSG00000221662
IFFO2	0.475964	-0.212491	-1.15869	0.845535	ENSG00000169991
AL137127.1	0	#N/A	#N/A	#N/A	ENSG00000272084
UBR4	3.62402	-0.275118	-1.21009	0.392375	ENSG00000127481
EMC1-AS1	1.68459	-0.330422	-1.25738	0.845535	ENSG00000230424
EMC1	6.61396	0.0410667	1.02887	0.918218	ENSG00000127463
MRTO4	37.9956	-0.183827	-1.13589	0.664141	ENSG00000053372
AL035413.2	0.0237356	-1.82648	-3.5467	0.845535	ENSG00000286064
AKR7L	0.0685365	1.43245	2.69906	0.670131	ENSG00000211454
AKR7A3	4.39378	0.0513799	1.03626	0.936578	ENSG00000162482
AL035413.1	0.0188223	0.0853544	1.06095	0.987909	ENSG00000270728
AKR7A2	60.5928	0.0494947	1.0349	0.901886	ENSG00000053371
RNU6-1099P	0	#N/A	#N/A	#N/A	ENSG00000200403
SLC66A1	8.05686	-0.0327144	-1.02293	0.945936	ENSG00000040487
CAPZB	43.1342	0.067124	1.04763	0.845535	ENSG00000077549
RN7SL277P	0	#N/A	#N/A	#N/A	ENSG00000240490
MICOS10	24.2568	-0.0277525	-1.01942	0.914917	ENSG00000173436
RNU4-28P	0	#N/A	#N/A	#N/A	ENSG00000201609
AL031727.2	0	#N/A	#N/A	#N/A	ENSG00000235185
NBL1	4.66576	0.713833	1.64016	0.00908194	ENSG00000158747
MICOS10-NBL1	0	#N/A	#N/A	#N/A	ENSG00000270136
AL031727.1	0	#N/A	#N/A	#N/A	ENSG00000226396
HTR6	0.00714889	-3.11391	-8.65726	0.845535	ENSG00000158748
TMCO4	2.0265	0.0848378	1.06057	0.876518	ENSG00000162542
RNF186	0.0192344	-1.15618	-2.22867	0.845535	ENSG00000178828
AL391883.1	0	#N/A	#N/A	#N/A	ENSG00000235434
OTUD3	0.897043	-0.366752	-1.28945	0.593741	ENSG00000169914
PLA2G2E	0.0102502	-1.82648	-3.5467	0.845535	ENSG00000188784
RN7SL304P	0	#N/A	#N/A	#N/A	ENSG00000242688
PLA2G2A	3.47321	0.109171	1.07861	0.856602	ENSG00000188257
PLA2G5	0	#N/A	#N/A	#N/A	ENSG00000127472
PLA2G2D	0	#N/A	#N/A	#N/A	ENSG00000117215
PLA2G2F	0	#N/A	#N/A	#N/A	ENSG00000158786
Z98257.1	0	#N/A	#N/A	#N/A	ENSG00000227066
PLA2G2C	0	#N/A	#N/A	#N/A	ENSG00000187980
UBXN10-AS1	0.0496542	3.17442	9.02806	0.845535	ENSG00000225986
UBXN10	0.0172246	-0.169363	-1.12456	0.969806	ENSG00000162543
LINC01757	0	#N/A	#N/A	#N/A	ENSG00000228105
Z98257.2	0	#N/A	#N/A	#N/A	ENSG00000284710
VWA5B1	0	#N/A	#N/A	#N/A	ENSG00000158816
AL020998.1	0	#N/A	#N/A	#N/A	ENSG00000226664
LINC01141	0.00373989	-2.60919	-6.10159	0.845535	ENSG00000236963
AL139254.1	0	#N/A	#N/A	#N/A	ENSG00000226487
AL139254.2	0.0147488	0.0969128	1.06948	0.987909	ENSG00000284641
AL139254.3	0.251191	-0.65794	-1.57783	0.845535	ENSG00000284743
CAMK2N1	7.18166	-0.130978	-1.09504	0.845535	ENSG00000162545
MUL1	22.5765	0.0910521	1.06515	0.845535	ENSG00000090432
RPS4XP4	0	#N/A	#N/A	#N/A	ENSG00000215520
FAM43B	0.769626	0.473121	1.38811	0.637423	ENSG00000183114
CDA	1.97221	0.428506	1.34584	0.693401	ENSG00000158825
PINK1	9.21218	0.172541	1.12704	0.741722	ENSG00000158828
MIR6084	0	#N/A	#N/A	#N/A	ENSG00000284005
PINK1-AS	0.452254	-0.435248	-1.35214	0.673257	ENSG00000117242
DDOST	179.12	-0.0168126	-1.01172	0.959133	ENSG00000244038
KIF17	0.423071	0.141656	1.10317	0.86053	ENSG00000117245
AL663074.2	0	#N/A	#N/A	#N/A	ENSG00000235432
SH2D5	0.448326	-0.202687	-1.15084	0.845535	ENSG00000189410
AL663074.1	0	#N/A	#N/A	#N/A	ENSG00000233069
HP1BP3	9.30945	-0.0718227	-1.05104	0.845535	ENSG00000127483
EIF4G3	1.7053	-0.275543	-1.21045	0.741299	ENSG00000075151
RNU7-200P	0	#N/A	#N/A	#N/A	ENSG00000251914
MIR1256	0	#N/A	#N/A	#N/A	ENSG00000221808
RPS15AP6	0	#N/A	#N/A	#N/A	ENSG00000233072
AL627311.1	0	#N/A	#N/A	#N/A	ENSG00000236073
HSPE1P27	0	#N/A	#N/A	#N/A	ENSG00000235112
AL031005.2	0	#N/A	#N/A	#N/A	ENSG00000287192
ECE1	6.04647	0.0802625	1.05721	0.869576	ENSG00000117298
AL031005.1	0.071712	0.832641	1.78094	0.871038	ENSG00000236936
ECE1-AS1	0.0360601	0.417753	1.33585	0.901731	ENSG00000231105
PPP1R11P1	0	#N/A	#N/A	#N/A	ENSG00000236216
AL592309.1	0	#N/A	#N/A	#N/A	ENSG00000228823
AL592309.2	0	#N/A	#N/A	#N/A	ENSG00000236009
NBPF2P	0	#N/A	#N/A	#N/A	ENSG00000227001
HS6ST1P1	0	#N/A	#N/A	#N/A	ENSG00000187952
CROCCP5	0	#N/A	#N/A	#N/A	ENSG00000186543
NBPF3	1.42318	0.0997845	1.07161	0.845535	ENSG00000142794
PFN1P10	0	#N/A	#N/A	#N/A	ENSG00000176378
ALPL	0.351331	0.0709471	1.05041	0.962289	ENSG00000162551
LINC02596	0	#N/A	#N/A	#N/A	ENSG00000233431
RAP1GAP	0.918022	0.339567	1.26538	0.67383	ENSG00000076864
USP48	3.41533	0.0715092	1.05082	0.845849	ENSG00000090686
AL590103.1	0	#N/A	#N/A	#N/A	ENSG00000231978
LDLRAD2	0.0300802	1.53795	2.90381	0.739363	ENSG00000187942
HSPG2	0.743143	-0.109784	-1.07907	0.900666	ENSG00000142798
AL590556.1	0	#N/A	#N/A	#N/A	ENSG00000232037
AL590556.2	0	#N/A	#N/A	#N/A	ENSG00000283234
CELA3B	0.0112234	-2.60924	-6.10184	0.845535	ENSG00000219073
AL590556.3	0	#N/A	#N/A	#N/A	ENSG00000285959
RN7SL386P	0	#N/A	#N/A	#N/A	ENSG00000273610
RNU6-1022P	0	#N/A	#N/A	#N/A	ENSG00000201919
CELA3A	0.0277495	-1.57501	-2.97938	0.845535	ENSG00000142789
RN7SL186P	0	#N/A	#N/A	#N/A	ENSG00000278124
RNU6-776P	0	#N/A	#N/A	#N/A	ENSG00000201273
LINC01635	0.0649107	-1.36859	-2.58218	0.845535	ENSG00000228397
LINC00339	0.33758	-0.068348	-1.04852	0.955024	ENSG00000218510
CDC42	18.2725	0.1713	1.12607	0.720053	ENSG00000070831
CDC42-AS1	0.0280729	-0.830667	-1.77851	0.845535	ENSG00000285752
AL031281.2	0	#N/A	#N/A	#N/A	ENSG00000285794
CDC42-IT1	0.024977	-2.60924	-6.10184	0.845535	ENSG00000230068
AL031281.1	0	#N/A	#N/A	#N/A	ENSG00000271428
WNT4	0.0630921	-0.802399	-1.744	0.845535	ENSG00000162552
AL445253.1	0.031968	-1.18401	-2.27208	0.845535	ENSG00000285873
MIR4418	0	#N/A	#N/A	#N/A	ENSG00000266564
PPIAP34	0	#N/A	#N/A	#N/A	ENSG00000234397
AL591122.1	0	#N/A	#N/A	#N/A	ENSG00000279625
ZBTB40	0.746574	-0.251255	-1.19024	0.823703	ENSG00000184677
ZBTB40-IT1	0	#N/A	#N/A	#N/A	ENSG00000237200
EPHA8	0.0601098	0.0386915	1.02718	0.987909	ENSG00000070886
MIR6127	0	#N/A	#N/A	#N/A	ENSG00000276835
C1QA	0	#N/A	#N/A	#N/A	ENSG00000173372
C1QC	0	#N/A	#N/A	#N/A	ENSG00000159189
C1QB	0	#N/A	#N/A	#N/A	ENSG00000173369
EPHB2	2.03656	0.0568381	1.04018	0.891343	ENSG00000133216
MIR4684	0	#N/A	#N/A	#N/A	ENSG00000265422
AL512444.1	0	#N/A	#N/A	#N/A	ENSG00000225952
MIR4253	0	#N/A	#N/A	#N/A	ENSG00000264014
LACTBL1	0	#N/A	#N/A	#N/A	ENSG00000215906
TEX46	0.0564696	1.76481	3.39828	0.845535	ENSG00000227868
KDM1A	38.9017	0.0455855	1.0321	0.913691	ENSG00000004487
AL031428.1	0	#N/A	#N/A	#N/A	ENSG00000240553
MIR3115	0	#N/A	#N/A	#N/A	ENSG00000263793
AL031428.2	0	#N/A	#N/A	#N/A	ENSG00000266802
LUZP1	2.08501	-0.101985	-1.07325	0.845535	ENSG00000169641
AL161672.1	0	#N/A	#N/A	#N/A	ENSG00000229010
RNU6-514P	0	#N/A	#N/A	#N/A	ENSG00000206935
RNU6-135P	0	#N/A	#N/A	#N/A	ENSG00000252578
HTR1D	1.00227	0.0514524	1.03631	0.950399	ENSG00000179546
AL109936.2	0	#N/A	#N/A	#N/A	ENSG00000215381
LINC01355	0.056676	0.14843	1.10836	0.950196	ENSG00000261326
AL109936.8	0.0859281	-1.32255	-2.50107	0.845535	ENSG00000284726
HNRNPR	20.1776	-0.00339323	-1.00235	0.991119	ENSG00000125944
ZNF436	1.30604	-0.0980312	-1.07031	0.869576	ENSG00000125945
ZNF436-AS1	0.256835	-0.329452	-1.25654	0.866612	ENSG00000249087
AL109936.1	0	#N/A	#N/A	#N/A	ENSG00000201405
AL109936.3	0	#N/A	#N/A	#N/A	ENSG00000271420
TCEA3	2.13438	0.323611	1.25146	0.544005	ENSG00000204219
AL357134.1	0	#N/A	#N/A	#N/A	ENSG00000232482
ASAP3	1.47363	0.279995	1.21419	0.690801	ENSG00000088280
E2F2	1.19034	0.184322	1.13628	0.845535	ENSG00000007968
AL021154.1	0	#N/A	#N/A	#N/A	ENSG00000235052
ID3	10.9983	0.0554372	1.03917	0.897496	ENSG00000117318
AL450043.1	0	#N/A	#N/A	#N/A	ENSG00000285802
MDS2	0.00375648	-1.82648	-3.5467	0.845535	ENSG00000197880
AL451000.1	0	#N/A	#N/A	#N/A	ENSG00000229239
RPL11	63.498	0.007915	1.0055	0.987909	ENSG00000142676
ELOA-AS1	0.273768	-0.295263	-1.22711	0.845535	ENSG00000236810
ELOA	11.544	-0.204236	-1.15208	0.576731	ENSG00000011007
PITHD1	14.6689	-0.0423275	-1.02977	0.917839	ENSG00000057757
LYPLA2	56.2939	0.098437	1.07061	0.845535	ENSG00000011009
GALE	18.9448	-0.0165889	-1.01156	0.984518	ENSG00000117308
HMGCL	5.08877	0.114079	1.08228	0.845535	ENSG00000117305
FUCA1	24.8002	0.118482	1.08559	0.845535	ENSG00000179163
CNR2	0.00703656	0.0136195	1.00949	0.996566	ENSG00000188822
BTBD6P1	0	#N/A	#N/A	#N/A	ENSG00000229106
AL590609.2	0	#N/A	#N/A	#N/A	ENSG00000232557
MIR378F	0	#N/A	#N/A	#N/A	ENSG00000264926
H3P1	0	#N/A	#N/A	#N/A	ENSG00000230228
PNRC2	27.4665	-0.0364254	-1.02557	0.931934	ENSG00000189266
SRSF10	12.1318	0.0314326	1.02203	0.944985	ENSG00000188529
AL590609.1	0	#N/A	#N/A	#N/A	ENSG00000215905
AL591178.1	0	#N/A	#N/A	#N/A	ENSG00000225315
MYOM3	0.00274839	3.17442	9.02806	0.845535	ENSG00000142661
MYOM3-AS1	0	#N/A	#N/A	#N/A	ENSG00000230703
IL22RA1	0.745098	0.0169616	1.01183	0.987909	ENSG00000142677
IFNLR1	1.88621	0.181734	1.13425	0.845535	ENSG00000185436
LINC02800	0	#N/A	#N/A	#N/A	ENSG00000230023
GRHL3-AS1	0	#N/A	#N/A	#N/A	ENSG00000232298
GRHL3	0.533535	-0.219676	-1.16447	0.845535	ENSG00000158055
STPG1	1.0432	-0.0737921	-1.05248	0.887601	ENSG00000001460
NIPAL3	1.53904	-0.0409467	-1.02879	0.948401	ENSG00000001461
RCAN3AS	0.0664662	1.43651	2.70664	0.845535	ENSG00000286061
RCAN3	2.40697	0.105115	1.07558	0.845535	ENSG00000117602
NCMAP-DT	0.386591	0.470016	1.38512	0.845535	ENSG00000264443
NCMAP	0.12125	0.0802869	1.05723	0.981658	ENSG00000184454
AL445686.1	0	#N/A	#N/A	#N/A	ENSG00000227312
AL445686.2	0	#N/A	#N/A	#N/A	ENSG00000239106
SRRM1	11.0877	-0.276542	-1.21129	0.584707	ENSG00000133226
AL445648.1	0	#N/A	#N/A	#N/A	ENSG00000284699
CLIC4	23.0397	0.0487608	1.03438	0.904337	ENSG00000169504
RNU6-1208P	0	#N/A	#N/A	#N/A	ENSG00000238482
RUNX3	0.152798	-0.098483	-1.07065	0.965571	ENSG00000020633
MIR6731	0	#N/A	#N/A	#N/A	ENSG00000278034
AL445471.1	0	#N/A	#N/A	#N/A	ENSG00000229162
AL445471.2	0	#N/A	#N/A	#N/A	ENSG00000261025
MIR4425	0	#N/A	#N/A	#N/A	ENSG00000264371
LINC02793	0	#N/A	#N/A	#N/A	ENSG00000285823
AL050344.1	0	#N/A	#N/A	#N/A	ENSG00000233755
AL121994.1	0	#N/A	#N/A	#N/A	ENSG00000233419
AL031432.1	0.0256312	3.17442	9.02806	0.845535	ENSG00000231953
SYF2	5.7941	-0.084952	-1.06065	0.845535	ENSG00000117614
AL031432.4	0	#N/A	#N/A	#N/A	ENSG00000284602
AL031432.5	0	#N/A	#N/A	#N/A	ENSG00000284657
RSRP1	1.86114	-0.0168084	-1.01172	0.987909	ENSG00000117616
AL031432.3	0	#N/A	#N/A	#N/A	ENSG00000272432
AL031432.2	0	#N/A	#N/A	#N/A	ENSG00000261349
RHD	0	#N/A	#N/A	#N/A	ENSG00000187010
SDHDP6	0	#N/A	#N/A	#N/A	ENSG00000224183
AL928711.1	0.0677749	3.29206	9.79512	0.845535	ENSG00000259984
TMEM50A	44.3473	0.0511098	1.03606	0.896248	ENSG00000183726
RHCE	0.215227	0.615083	1.53165	0.814819	ENSG00000188672
AL031284.1	0	#N/A	#N/A	#N/A	ENSG00000238084
MACO1	2.73111	-0.07222	-1.05133	0.895807	ENSG00000204178
LDLRAP1	3.47567	-0.0033683	-1.00234	0.991842	ENSG00000157978
AL606491.1	0.0738989	0.477244	1.39208	0.922516	ENSG00000225643
MAN1C1	0.144021	0.0612576	1.04337	0.972433	ENSG00000117643
AL031280.1	0	#N/A	#N/A	#N/A	ENSG00000233478
SELENON	2.23129	-0.149959	-1.10954	0.845535	ENSG00000162430
AL020996.2	0	#N/A	#N/A	#N/A	ENSG00000255054
AL020996.1	0.0305866	0.0970918	1.06962	0.987909	ENSG00000228172
MTFR1L	6.27949	0.219877	1.16463	0.524562	ENSG00000117640
AL020996.3	0	#N/A	#N/A	#N/A	ENSG00000272478
AUNIP	7.7851	0.046736	1.03293	0.914455	ENSG00000127423
AL033528.3	0	#N/A	#N/A	#N/A	ENSG00000236528
PAQR7	5.6955	0.82988	1.77754	0.0146331	ENSG00000182749
AL033528.1	0	#N/A	#N/A	#N/A	ENSG00000207302
STMN1	42.8698	-0.0458202	-1.03227	0.913534	ENSG00000117632
SNRPFP2	0	#N/A	#N/A	#N/A	ENSG00000229786
AL033528.2	0	#N/A	#N/A	#N/A	ENSG00000223624
MIR3917	0	#N/A	#N/A	#N/A	ENSG00000283938
PAFAH2	4.1824	0.0103444	1.0072	0.987909	ENSG00000158006
RNU6-110P	0	#N/A	#N/A	#N/A	ENSG00000207237
AL592064.1	0	#N/A	#N/A	#N/A	ENSG00000252190
AL592064.2	0	#N/A	#N/A	#N/A	ENSG00000252691
EXTL1	0.0521657	0.302371	1.23317	0.891667	ENSG00000158008
SLC30A2	1.67793	0.022191	1.0155	0.987909	ENSG00000158014
AL391650.2	0.0459708	-0.56735	-1.4818	0.896919	ENSG00000284309
TRIM63	0.0312299	-0.237983	-1.17934	0.952046	ENSG00000158022
PDIK1L	0.741476	-0.0396149	-1.02784	0.971508	ENSG00000175087
FAM110D	0.239307	-0.275858	-1.21071	0.845535	ENSG00000197245
C1orf232	0.0408787	3.29206	9.79512	0.845535	ENSG00000282872
AL391650.1	0.503112	0.0608013	1.04304	0.968766	ENSG00000236782
ZNF593	115.643	0.0173462	1.0121	0.982292	ENSG00000142684
CNKSR1	1.84841	0.138575	1.10082	0.845535	ENSG00000142675
CATSPER4	0	#N/A	#N/A	#N/A	ENSG00000188782
ZPLD2P	0.453765	-0.48336	-1.398	0.630336	ENSG00000236155
AL355877.2	0	#N/A	#N/A	#N/A	ENSG00000278572
CEP85	4.57498	-0.00474696	-1.0033	0.988431	ENSG00000130695
AL355877.1	0	#N/A	#N/A	#N/A	ENSG00000270733
SH3BGRL3	234.215	-0.0909817	-1.06509	0.845535	ENSG00000142669
UBXN11	1.79341	-0.164075	-1.12045	0.845535	ENSG00000158062
CD52	0.0906139	-2.81007	-7.01317	0.653979	ENSG00000169442
CRYBG2	8.63997	-0.042438	-1.02985	0.914455	ENSG00000176092
AL451139.1	0	#N/A	#N/A	#N/A	ENSG00000225854
ZNF683	0	#N/A	#N/A	#N/A	ENSG00000176083
LIN28A	0.618014	-0.232717	-1.17505	0.845535	ENSG00000131914
DHDDS	8.15288	0.00504109	1.0035	0.987909	ENSG00000117682
AL513365.1	0	#N/A	#N/A	#N/A	ENSG00000223583
DHDDS-AS1	0.0191429	-3.07836	-8.44652	0.845535	ENSG00000225891
HMGN2	299.132	-0.138089	-1.10045	0.845535	ENSG00000198830
DPPA2P2	0	#N/A	#N/A	#N/A	ENSG00000224129
RPS6KA1	9.53107	0.273153	1.20845	0.264897	ENSG00000117676
MIR1976	0	#N/A	#N/A	#N/A	ENSG00000238705
RN7SL679P	0	#N/A	#N/A	#N/A	ENSG00000243905
AL627313.2	0	#N/A	#N/A	#N/A	ENSG00000252802
RNU7-29P	0	#N/A	#N/A	#N/A	ENSG00000252429
AL627313.1	0	#N/A	#N/A	#N/A	ENSG00000229247
AL627082.2	0	#N/A	#N/A	#N/A	ENSG00000238316
AL627082.1	0	#N/A	#N/A	#N/A	ENSG00000235069
AL512408.1	0	#N/A	#N/A	#N/A	ENSG00000260063
ARID1A	1.91825	-0.342344	-1.26781	0.622129	ENSG00000117713
PIGV	5.01899	0.159821	1.11715	0.845535	ENSG00000060642
RN7SL165P	0	#N/A	#N/A	#N/A	ENSG00000241188
AL034380.2	0	#N/A	#N/A	#N/A	ENSG00000287810
ZDHHC18	1.43046	0.11814	1.08533	0.845535	ENSG00000204160
SFN	10.397	0.288566	1.22143	0.634303	ENSG00000175793
GPN2	5.36931	-0.136459	-1.0992	0.845535	ENSG00000142751
AL034380.1	0	#N/A	#N/A	#N/A	ENSG00000226698
GPATCH3	9.28782	0.00725751	1.00504	0.987909	ENSG00000198746
NUDC	100.961	-0.0459301	-1.03235	0.913305	ENSG00000090273
NR0B2	0.304215	0.946455	1.92713	0.714914	ENSG00000131910
KDF1	13.3991	0.285089	1.21849	0.264897	ENSG00000175707
RPL12P13	0	#N/A	#N/A	#N/A	ENSG00000172746
AL356390.1	0	#N/A	#N/A	#N/A	ENSG00000224064
OSTCP2	0	#N/A	#N/A	#N/A	ENSG00000225294
TRNP1	9.42095	0.230161	1.17297	0.56119	ENSG00000253368
TENT5B	15.7933	0.117749	1.08504	0.845535	ENSG00000158246
SLC9A1	1.19934	-0.00908226	-1.00632	0.987909	ENSG00000090020
AL590640.2	0	#N/A	#N/A	#N/A	ENSG00000229985
CHCHD3P3	0	#N/A	#N/A	#N/A	ENSG00000214973
NPM1P39	0	#N/A	#N/A	#N/A	ENSG00000225159
SNRPEP7	0	#N/A	#N/A	#N/A	ENSG00000225990
AL590640.1	0	#N/A	#N/A	#N/A	ENSG00000224311
WDTC1	0.205638	0.219336	1.1642	0.845535	ENSG00000142784
AL590640.3	0	#N/A	#N/A	#N/A	ENSG00000252098
FO393419.3	0	#N/A	#N/A	#N/A	ENSG00000243659
TMEM222	7.32681	-0.0276075	-1.01932	0.955303	ENSG00000186501
RNU6-48P	0	#N/A	#N/A	#N/A	ENSG00000206888
ACTG1P20	0	#N/A	#N/A	#N/A	ENSG00000241547
SYTL1	0.985739	0.191396	1.14187	0.845535	ENSG00000142765
MAP3K6	1.31862	0.124228	1.08992	0.845535	ENSG00000142733
FCN3	0.00462296	1.92409	3.79497	0.845535	ENSG00000142748
CD164L2	0.00502405	1.92409	3.79497	0.845535	ENSG00000174950
FO393419.1	0	#N/A	#N/A	#N/A	ENSG00000231207
GPR3	1.19205	-0.104602	-1.0752	0.891394	ENSG00000181773
WASF2	6.55756	0.143943	1.10492	0.845535	ENSG00000158195
FO393419.2	0	#N/A	#N/A	#N/A	ENSG00000241169
BX293535.1	0.0366415	1.92411	3.79503	0.845535	ENSG00000237429
AHDC1	0.126361	-0.518777	-1.43274	0.809201	ENSG00000126705
FGR	0.0121604	3.62602	12.3464	0.823703	ENSG00000000938
AL031729.1	0	#N/A	#N/A	#N/A	ENSG00000235912
LINC02574	0.0470275	2.72859	6.62805	0.845535	ENSG00000233975
IFI6	19.16	0.0333942	1.02342	0.958091	ENSG00000126709
AL445490.1	0	#N/A	#N/A	#N/A	ENSG00000225886
RNU6-949P	0	#N/A	#N/A	#N/A	ENSG00000206767
CHMP1AP1	0	#N/A	#N/A	#N/A	ENSG00000226662
RNU6-424P	0	#N/A	#N/A	#N/A	ENSG00000207095
AL020997.5	0	#N/A	#N/A	#N/A	ENSG00000287244
FAM76A	4.81127	0.395017	1.31496	0.333118	ENSG00000009780
AL020997.1	0	#N/A	#N/A	#N/A	ENSG00000231344
RPEP3	0	#N/A	#N/A	#N/A	ENSG00000230833
STX12	4.83063	-0.0374513	-1.0263	0.935546	ENSG00000117758
AL020997.2	0	#N/A	#N/A	#N/A	ENSG00000269971
AL020997.3	0	#N/A	#N/A	#N/A	ENSG00000270031
RNU6-1245P	0	#N/A	#N/A	#N/A	ENSG00000223062
AL020997.4	0.0134354	-2.62044	-6.14937	0.845535	ENSG00000286433
PPP1R8	3.54823	-0.509705	-1.42376	0.107861	ENSG00000117751
SCARNA1	0	#N/A	#N/A	#N/A	ENSG00000252947
THEMIS2	0.178493	0.553073	1.46721	0.687217	ENSG00000130775
RPA2	56.5075	0.00706674	1.00491	0.987909	ENSG00000117748
SMPDL3B	4.74298	-0.073259	-1.05209	0.895502	ENSG00000130768
AL512288.1	0	#N/A	#N/A	#N/A	ENSG00000227050
XKR8	8.59702	0.0244663	1.0171	0.967926	ENSG00000158156
EYA3	2.62338	0.597241	1.51282	0.212668	ENSG00000158161
AL512288.2	0	#N/A	#N/A	#N/A	ENSG00000238231
RN7SL559P	0	#N/A	#N/A	#N/A	ENSG00000240750
SPCS2P4	0	#N/A	#N/A	#N/A	ENSG00000228589
AL137792.2	0	#N/A	#N/A	#N/A	ENSG00000228943
AL137792.1	0	#N/A	#N/A	#N/A	ENSG00000214812
RNU6-176P	0	#N/A	#N/A	#N/A	ENSG00000253005
PTAFR	0.0380937	1.10192	2.14641	0.841119	ENSG00000169403
DNAJC8	41.8216	-0.00533814	-1.00371	0.987909	ENSG00000126698
ATP5IF1	53.6537	-0.0517157	-1.0365	0.894087	ENSG00000130770
AL353622.1	0	#N/A	#N/A	#N/A	ENSG00000270605
AL353622.2	0	#N/A	#N/A	#N/A	ENSG00000271398
SESN2	4.43468	0.0511594	1.0361	0.914455	ENSG00000130766
MED18	1.29313	-0.252504	-1.19127	0.845535	ENSG00000130772
PHACTR4	1.7013	-0.337506	-1.26357	0.593813	ENSG00000204138
CR589951.1	0	#N/A	#N/A	#N/A	ENSG00000206779
CR391992.1	0	#N/A	#N/A	#N/A	ENSG00000229820
RNU6ATAC27P	0	#N/A	#N/A	#N/A	ENSG00000221216
RCC1	13.7896	0.0129604	1.00902	0.987909	ENSG00000180198
SNHG3	1.19814	-0.0472158	-1.03327	0.949586	ENSG00000242125
SNORA73A	0	#N/A	#N/A	#N/A	ENSG00000274266
SNORA73B	0	#N/A	#N/A	#N/A	ENSG00000200087
PRDX3P2	0.0131692	-1.82648	-3.5467	0.845535	ENSG00000231468
AL513497.1	0	#N/A	#N/A	#N/A	ENSG00000279443
TRNAU1AP	2.96568	-0.0366985	-1.02576	0.950996	ENSG00000180098
SNHG12	0.32091	-0.266236	-1.20267	0.845535	ENSG00000197989
SNORD99	0	#N/A	#N/A	#N/A	ENSG00000221539
SNORA61	0	#N/A	#N/A	#N/A	ENSG00000278274
SNORA44	0	#N/A	#N/A	#N/A	ENSG00000273544
SNORA16A_1	0	#N/A	#N/A	#N/A	ENSG00000280498
SNORA16A_2	0	#N/A	#N/A	#N/A	ENSG00000274582
TAF12	5.78608	-0.179434	-1.13244	0.845535	ENSG00000120656
RAB42	1.89143	0.107513	1.07737	0.877074	ENSG00000188060
LINC01715	0.0442316	-0.567374	-1.48182	0.896635	ENSG00000229388
AL360012.1	0	#N/A	#N/A	#N/A	ENSG00000270103
RNU11	0	#N/A	#N/A	#N/A	ENSG00000274978
GMEB1	0.369969	0.0971778	1.06968	0.903438	ENSG00000162419
AL645729.1	0	#N/A	#N/A	#N/A	ENSG00000252777
YTHDF2	22.5361	0.0618574	1.04381	0.870277	ENSG00000198492
OPRD1	0.00908608	0.909843	1.87884	0.845535	ENSG00000116329
AL009181.2	0.0191144	0.879856	1.84019	0.892095	ENSG00000233427
AL009181.1	0	#N/A	#N/A	#N/A	ENSG00000199756
EPB41	0.209643	0.143575	1.10464	0.854367	ENSG00000159023
AL138785.2	0	#N/A	#N/A	#N/A	ENSG00000225616
AL138785.1	0	#N/A	#N/A	#N/A	ENSG00000206704
AL138785.3	0	#N/A	#N/A	#N/A	ENSG00000277958
TMEM200B	0.79779	0.670872	1.59204	0.192896	ENSG00000253304
AL357500.1	0	#N/A	#N/A	#N/A	ENSG00000225750
SRSF4	4.59703	0.000812036	1.00056	0.997539	ENSG00000116350
AL357500.2	0	#N/A	#N/A	#N/A	ENSG00000277916
MECR	4.85338	-0.0400036	-1.02812	0.928373	ENSG00000116353
AL590729.1	0.0452462	-3.10433	-8.59998	0.845535	ENSG00000237934
PTPRU	1.09325	0.425305	1.34286	0.248537	ENSG00000060656
LINC01756	0	#N/A	#N/A	#N/A	ENSG00000230523
AL671862.1	0	#N/A	#N/A	#N/A	ENSG00000225011
AC092265.1	0	#N/A	#N/A	#N/A	ENSG00000228176
AL645944.2	0	#N/A	#N/A	#N/A	ENSG00000284676
AL645944.1	0	#N/A	#N/A	#N/A	ENSG00000270927
LINC01648	0	#N/A	#N/A	#N/A	ENSG00000233399
AL137076.1	0	#N/A	#N/A	#N/A	ENSG00000233372
AL021921.1	0	#N/A	#N/A	#N/A	ENSG00000231251
AL161638.2	0	#N/A	#N/A	#N/A	ENSG00000236335
AL161638.1	0	#N/A	#N/A	#N/A	ENSG00000231949
MATN1	0.00537246	-1.20177	-2.30022	0.845535	ENSG00000162510
MATN1-AS1	0.0195127	-0.992725	-1.98994	0.845535	ENSG00000186056
AL137857.1	0	#N/A	#N/A	#N/A	ENSG00000287510
LAPTM5	0.0776536	0.414873	1.33318	0.845535	ENSG00000162511
MIR4420	0	#N/A	#N/A	#N/A	ENSG00000264773
AL137027.1	0	#N/A	#N/A	#N/A	ENSG00000229607
LINC01778	0.00381164	-1.82648	-3.5467	0.845535	ENSG00000223382
RN7SKP91	0	#N/A	#N/A	#N/A	ENSG00000222784
AL445235.1	0	#N/A	#N/A	#N/A	ENSG00000235143
SDC3	0.375531	-0.348975	-1.27366	0.792819	ENSG00000162512
RN7SL371P	0	#N/A	#N/A	#N/A	ENSG00000266210
PUM1	9.64736	-0.048213	-1.03398	0.909206	ENSG00000134644
AL356320.2	0	#N/A	#N/A	#N/A	ENSG00000237329
AL356320.1	0	#N/A	#N/A	#N/A	ENSG00000232768
SELENOWP1	0	#N/A	#N/A	#N/A	ENSG00000215900
AC114495.1	0	#N/A	#N/A	#N/A	ENSG00000225142
NKAIN1	0.0472715	-0.34757	-1.27242	0.884981	ENSG00000084628
SNRNP40	22.5526	0.0326784	1.02291	0.94145	ENSG00000060688
AC114495.2	0	#N/A	#N/A	#N/A	ENSG00000229447
ZCCHC17	22.7918	-0.0536968	-1.03792	0.892095	ENSG00000121766
AL451070.1	0	#N/A	#N/A	#N/A	ENSG00000229044
FABP3	14.4213	-0.0403905	-1.02839	0.927203	ENSG00000121769
SERINC2	7.04414	0.421569	1.33938	0.148619	ENSG00000168528
AC209007.1	0	#N/A	#N/A	#N/A	ENSG00000215899
RNU6-40P	0	#N/A	#N/A	#N/A	ENSG00000206981
LDC1P	0	#N/A	#N/A	#N/A	ENSG00000260386
AC209007.2	0	#N/A	#N/A	#N/A	ENSG00000265961
LINC01226	0.00132709	0.0854172	1.06099	0.987909	ENSG00000284543
AC114488.1	0.291936	-0.648953	-1.56803	0.845535	ENSG00000229167
TINAGL1	17.4611	-0.0380239	-1.02671	0.927137	ENSG00000142910
HCRTR1	0.0201314	1.32713	2.50903	0.845535	ENSG00000121764
PEF1	17.737	-0.0663361	-1.04705	0.861109	ENSG00000162517
PEF1-AS1	0.00380921	1.92399	3.79472	0.845535	ENSG00000235790
AC114488.2	0.0205869	-1.82657	-3.54692	0.845535	ENSG00000264078
COL16A1	0.0427469	0.146202	1.10665	0.93384	ENSG00000084636
ADGRB2	0.0484564	0.00682336	1.00474	0.995245	ENSG00000121753
MIR4254	0	#N/A	#N/A	#N/A	ENSG00000266580
AL354919.2	0	#N/A	#N/A	#N/A	ENSG00000254545
SPOCD1	0.0176403	3.37993	10.4102	0.345529	ENSG00000134668
AL354919.1	0.0654425	-1.12691	-2.1839	0.789446	ENSG00000203620
AL136115.2	0	#N/A	#N/A	#N/A	ENSG00000269967
PTP4A2	28.2548	-0.0695273	-1.04937	0.845535	ENSG00000184007
AL136115.1	0	#N/A	#N/A	#N/A	ENSG00000228634
AL136115.3	0	#N/A	#N/A	#N/A	ENSG00000284702
KHDRBS1	36.4234	-0.129396	-1.09384	0.845535	ENSG00000121774
AL445248.1	0	#N/A	#N/A	#N/A	ENSG00000203325
TMEM39B	1.04211	0.0174281	1.01215	0.987909	ENSG00000121775
MIR5585	0	#N/A	#N/A	#N/A	ENSG00000266203
AL445248.2	0	#N/A	#N/A	#N/A	ENSG00000276493
KPNA6	8.46542	-0.018991	-1.01325	0.979475	ENSG00000025800
AL049795.2	0.101939	-0.0751029	-1.05344	0.987909	ENSG00000250135
TXLNA	11.1544	0.189762	1.14058	0.772347	ENSG00000084652
CCDC28B	2.6723	0.229274	1.17225	0.821792	ENSG00000160050
AL049795.1	0.0888483	2.06476	4.18363	0.761799	ENSG00000224066
IQCC	1.27581	-0.38757	-1.30819	0.590581	ENSG00000160051
DCDC2B	0	#N/A	#N/A	#N/A	ENSG00000222046
TMEM234	1.51867	0.051872	1.03661	0.940344	ENSG00000160055
EIF3I	123.405	0.0554904	1.03921	0.887199	ENSG00000084623
MTMR9LP	0.0606996	-0.383826	-1.3048	0.883779	ENSG00000220785
FAM167B	0	#N/A	#N/A	#N/A	ENSG00000183615
LCK	0.0329085	1.97997	3.94484	0.593741	ENSG00000182866
AL121991.1	0	#N/A	#N/A	#N/A	ENSG00000277617
AL109945.2	0	#N/A	#N/A	#N/A	ENSG00000252450
HDAC1	33.923	0.0947923	1.06791	0.845535	ENSG00000116478
MARCKSL1	130.832	0.276218	1.21102	0.229425	ENSG00000175130
AL109945.1	0	#N/A	#N/A	#N/A	ENSG00000233775
TSSK3	0.0100183	-0.697385	-1.62156	0.914455	ENSG00000162526
FAM229A	0.898148	-0.00609303	-1.00423	0.991471	ENSG00000225828
BSDC1	4.48136	-0.0878024	-1.06275	0.845535	ENSG00000160058
GAPDHP20	0	#N/A	#N/A	#N/A	ENSG00000224333
AL356986.1	0	#N/A	#N/A	#N/A	ENSG00000270850
LRRC37A12P	0	#N/A	#N/A	#N/A	ENSG00000229259
RN7SL122P	0	#N/A	#N/A	#N/A	ENSG00000263529
AL033529.1	0.0220397	1.94115	3.84011	0.845535	ENSG00000254553
ZBTB8B	0	#N/A	#N/A	#N/A	ENSG00000273274
ZBTB8A	0.30469	-0.317889	-1.24651	0.823703	ENSG00000160062
ZBTB8OS	6.76735	-0.00746059	-1.00518	0.987909	ENSG00000176261
AC114489.1	0	#N/A	#N/A	#N/A	ENSG00000200591
RBBP4	13.1366	0.0656596	1.04656	0.856222	ENSG00000162521
SYNC	6.86976	0.149376	1.10909	0.844585	ENSG00000162520
AC114489.2	0	#N/A	#N/A	#N/A	ENSG00000224409
KIAA1522	2.46726	-0.378741	-1.30021	0.484477	ENSG00000162522
YARS1	14.9057	0.00772619	1.00537	0.987909	ENSG00000134684
S100PBP	0.880907	0.114077	1.08228	0.845535	ENSG00000116497
FNDC5	0.159081	0.346992	1.27191	0.845535	ENSG00000160097
HPCA	0.0450176	2.08404	4.23992	0.680418	ENSG00000121905
TMEM54	73.7124	0.00937005	1.00652	0.987909	ENSG00000121900
AL031602.2	0	#N/A	#N/A	#N/A	ENSG00000287691
RNF19B	1.94733	-0.472079	-1.38711	0.24841	ENSG00000116514
AL031602.1	0	#N/A	#N/A	#N/A	ENSG00000278966
AL355864.1	0	#N/A	#N/A	#N/A	ENSG00000217644
AL355864.2	0	#N/A	#N/A	#N/A	ENSG00000239670
AL020995.1	0.0529741	-0.594416	-1.50986	0.845535	ENSG00000236065
AK2	16.0936	0.0314005	1.022	0.944985	ENSG00000004455
AL020995.2	0	#N/A	#N/A	#N/A	ENSG00000276645
AZIN2	0.0680959	-0.034826	-1.02443	0.987909	ENSG00000142920
AL662907.1	0	#N/A	#N/A	#N/A	ENSG00000278997
TRIM62	0.291116	-0.4534	-1.36926	0.735532	ENSG00000116525
AL662907.2	0	#N/A	#N/A	#N/A	ENSG00000279179
AL662907.3	0	#N/A	#N/A	#N/A	ENSG00000284721
ZNF362	5.14666	0.203836	1.15176	0.845535	ENSG00000160094
AL513327.3	0	#N/A	#N/A	#N/A	ENSG00000270115
A3GALT2	0	#N/A	#N/A	#N/A	ENSG00000184389
AL513327.1	0.019396	-4.58416	-23.9867	0.647746	ENSG00000225313
PHC2	5.08442	0.0778396	1.05544	0.845535	ENSG00000134686
MIR3605	0	#N/A	#N/A	#N/A	ENSG00000284154
RN7SKP16	0	#N/A	#N/A	#N/A	ENSG00000222112
AL513327.2	0.110515	0.624388	1.54156	0.891773	ENSG00000233246
TLR12P	0	#N/A	#N/A	#N/A	ENSG00000234512
ZSCAN20	0.247886	0.0712551	1.05063	0.950266	ENSG00000121903
AC115285.1	0	#N/A	#N/A	#N/A	ENSG00000235907
CSMD2	0.000475961	-1.82651	-3.54677	0.845535	ENSG00000121904
HSPD1P14	0	#N/A	#N/A	#N/A	ENSG00000227000
HMGB4	0	#N/A	#N/A	#N/A	ENSG00000176256
CSMD2-AS1	0	#N/A	#N/A	#N/A	ENSG00000231163
RNA5SP42	0	#N/A	#N/A	#N/A	ENSG00000201148
C1orf94	0	#N/A	#N/A	#N/A	ENSG00000142698
AC115286.1	0	#N/A	#N/A	#N/A	ENSG00000270241
AC099565.1	0.00702521	1.92409	3.79497	0.845535	ENSG00000287703
MIR552	0	#N/A	#N/A	#N/A	ENSG00000207941
SMIM12	3.85322	0.0771317	1.05492	0.845535	ENSG00000163866
GJB5	0.235735	0.60725	1.52335	0.845535	ENSG00000189280
GJB4	0.0212999	0.606506	1.52257	0.913691	ENSG00000189433
AL121988.1	0	#N/A	#N/A	#N/A	ENSG00000255811
GJB3	0.534221	0.346786	1.27172	0.845535	ENSG00000188910
GJA4	0	#N/A	#N/A	#N/A	ENSG00000187513
AL122010.1	0.101338	0.746789	1.67805	0.845535	ENSG00000230163
DLGAP3	0.0775011	0.754198	1.68669	0.809579	ENSG00000116544
AC114490.3	0.0380781	-5.17949	-36.2395	0.545736	ENSG00000284773
AC114490.1	0.101833	2.35909	5.13048	0.342712	ENSG00000241014
AC114490.2	0.705451	0.0280233	1.01961	0.987909	ENSG00000271741
TMEM35B	35.481	0.0386851	1.02718	0.928537	ENSG00000243749
ZMYM6	0.545063	-0.204852	-1.15257	0.845535	ENSG00000163867
ZMYM1	0.965096	-0.0200872	-1.01402	0.987909	ENSG00000197056
RPL12P45	0	#N/A	#N/A	#N/A	ENSG00000233940
EFCAB14P1	0	#N/A	#N/A	#N/A	ENSG00000228348
AL590434.2	0.00447572	1.92399	3.79472	0.845535	ENSG00000284640
SFPQ	39.1104	-0.0203936	-1.01424	0.973388	ENSG00000116560
AL590434.1	0	#N/A	#N/A	#N/A	ENSG00000201868
ZMYM4	2.62809	-0.0807025	-1.05753	0.855817	ENSG00000146463
RN7SL503P	0	#N/A	#N/A	#N/A	ENSG00000240374
AL160000.1	0	#N/A	#N/A	#N/A	ENSG00000201542
RPL5P4	0	#N/A	#N/A	#N/A	ENSG00000229994
ZMYM4-AS1	0.0218256	0.0855112	1.06106	0.987909	ENSG00000227409
AL356362.1	0	#N/A	#N/A	#N/A	ENSG00000278702
KIAA0319L	2.31614	0.055191	1.039	0.89407	ENSG00000142687
AC004865.1	0	#N/A	#N/A	#N/A	ENSG00000236274
NCDN	1.14847	0.50412	1.41826	0.231706	ENSG00000020129
AC004865.2	0.0361844	1.76481	3.39828	0.845535	ENSG00000239636
TFAP2E	0.789846	-0.395834	-1.3157	0.711319	ENSG00000116819
PSMB2	34.8016	-0.0968833	-1.06946	0.828033	ENSG00000126067
C1orf216	4.29158	0.197257	1.14652	0.845535	ENSG00000142686
CLSPN	2.01307	-0.317045	-1.24578	0.504615	ENSG00000092853
AL354864.1	0	#N/A	#N/A	#N/A	ENSG00000232335
AGO4	0.188463	0.0454376	1.032	0.978513	ENSG00000134698
AGO1	1.91847	0.203338	1.15136	0.698923	ENSG00000092847
AL139286.1	0	#N/A	#N/A	#N/A	ENSG00000271164
AL139286.3	0	#N/A	#N/A	#N/A	ENSG00000286899
AL139286.2	0	#N/A	#N/A	#N/A	ENSG00000271914
AGO3	0.347801	-0.0893583	-1.0639	0.882	ENSG00000126070
AL138787.2	0	#N/A	#N/A	#N/A	ENSG00000271554
AL138787.1	0	#N/A	#N/A	#N/A	ENSG00000232862
TEKT2	0.00441145	-1.82651	-3.54677	0.845535	ENSG00000092850
ADPRHL2	19.9439	-0.0190024	-1.01326	0.980772	ENSG00000116863
COL8A2	0.022477	-0.0116074	-1.00808	0.994874	ENSG00000171812
TRAPPC3	15.3287	0.33087	1.25777	0.0971836	ENSG00000054116
MAP7D1	1.36707	0.21443	1.16025	0.845535	ENSG00000116871
RN7SL131P	0	#N/A	#N/A	#N/A	ENSG00000264592
THRAP3	23.19	0.125166	1.09063	0.845535	ENSG00000054118
UBE2V2P4	0	#N/A	#N/A	#N/A	ENSG00000231849
SH3D21	0.209362	-0.157117	-1.11506	0.877229	ENSG00000214193
EVA1B	3.61761	0.388717	1.30923	0.497945	ENSG00000142694
AL591845.1	0	#N/A	#N/A	#N/A	ENSG00000286379
STK40	4.56067	0.00173907	1.00121	0.994874	ENSG00000196182
LSM10	20.1415	0.00940561	1.00654	0.987909	ENSG00000181817
RNU4-27P	0	#N/A	#N/A	#N/A	ENSG00000222821
OSCP1	0.10243	-0.125429	-1.09083	0.962888	ENSG00000116885
SNORA63C	0	#N/A	#N/A	#N/A	ENSG00000201448
MRPS15	32.5411	-0.00697979	-1.00485	0.987909	ENSG00000116898
CSF3R	0.0490913	0.215618	1.1612	0.898731	ENSG00000119535
FTLP18	0	#N/A	#N/A	#N/A	ENSG00000230214
AL596257.1	0	#N/A	#N/A	#N/A	ENSG00000284705
AC117945.2	0	#N/A	#N/A	#N/A	ENSG00000284720
AC117945.1	0	#N/A	#N/A	#N/A	ENSG00000234481
GRIK3	0	#N/A	#N/A	#N/A	ENSG00000163873
AL031430.1	0	#N/A	#N/A	#N/A	ENSG00000284650
AL353604.1	0	#N/A	#N/A	#N/A	ENSG00000223944
MIR4255	0	#N/A	#N/A	#N/A	ENSG00000264698
RNU6-636P	0	#N/A	#N/A	#N/A	ENSG00000207328
RNA5SP43	0	#N/A	#N/A	#N/A	ENSG00000252368
RPS29P6	0	#N/A	#N/A	#N/A	ENSG00000230451
LINC01137	0.0624322	-0.0963598	-1.06907	0.982576	ENSG00000233621
ZC3H12A	1.81601	0.0249631	1.01745	0.985812	ENSG00000163874
MIR6732	0	#N/A	#N/A	#N/A	ENSG00000283724
MEAF6	14.3356	-0.101809	-1.07312	0.845535	ENSG00000163875
MIR5581	0	#N/A	#N/A	#N/A	ENSG00000263675
SNIP1	0.670368	-0.0375436	-1.02636	0.97261	ENSG00000163877
FTH1P1	0	#N/A	#N/A	#N/A	ENSG00000232273
AL034379.1	0	#N/A	#N/A	#N/A	ENSG00000237749
DNALI1	0.0231187	0.388246	1.3088	0.905927	ENSG00000163879
GNL2	9.80636	-0.0774632	-1.05516	0.845535	ENSG00000134697
AL513220.1	0	#N/A	#N/A	#N/A	ENSG00000284748
RSPO1	0.00646287	-2.62044	-6.14937	0.845535	ENSG00000169218
C1orf109	8.38717	-0.0285904	-1.02002	0.952872	ENSG00000116922
CDCA8	30.9404	-0.0863238	-1.06166	0.845535	ENSG00000134690
EPHA10	0.0276716	-0.311551	-1.24104	0.902693	ENSG00000183317
AC104336.1	0	#N/A	#N/A	#N/A	ENSG00000200421
ACTN4P2	0	#N/A	#N/A	#N/A	ENSG00000214141
AL929472.1	0	#N/A	#N/A	#N/A	ENSG00000227416
MANEAL	9.33082	-0.185982	-1.13759	0.774244	ENSG00000185090
AL929472.3	0	#N/A	#N/A	#N/A	ENSG00000233728
YRDC	14.6331	-0.130592	-1.09474	0.845535	ENSG00000196449
C1orf122	39.4797	-0.303825	-1.23441	0.150462	ENSG00000197982
MTF1	0.77748	0.0374795	1.02632	0.96646	ENSG00000188786
AL929472.4	0	#N/A	#N/A	#N/A	ENSG00000235673
AL929472.2	0.425287	-2.68547	-6.43292	0.210266	ENSG00000230955
INPP5B	0.766265	0.172457	1.12698	0.845535	ENSG00000204084
AL929472.5	0	#N/A	#N/A	#N/A	ENSG00000252448
RNU6-584P	0	#N/A	#N/A	#N/A	ENSG00000222282
AL603790.1	0	#N/A	#N/A	#N/A	ENSG00000277168
SF3A3	23.4817	0.00112548	1.00078	0.996521	ENSG00000183431
RNU6-510P	0	#N/A	#N/A	#N/A	ENSG00000212541
FHL3	5.1834	0.120724	1.08728	0.845535	ENSG00000183386
UTP11	15.4536	-0.0522039	-1.03685	0.89642	ENSG00000183520
POU3F1	0.0102548	0.606482	1.52254	0.913691	ENSG00000185668
MIR3659HG	0.0123409	1.92399	3.79472	0.845535	ENSG00000224592
AL139158.1	0	#N/A	#N/A	#N/A	ENSG00000223589
MIR3659	0	#N/A	#N/A	#N/A	ENSG00000265596
LINC02786	0	#N/A	#N/A	#N/A	ENSG00000284623
AL390839.1	0	#N/A	#N/A	#N/A	ENSG00000286552
AL390839.2	0	#N/A	#N/A	#N/A	ENSG00000287987
LINC01343	0	#N/A	#N/A	#N/A	ENSG00000237290
AL513479.1	0	#N/A	#N/A	#N/A	ENSG00000275350
RNU6-753P	0	#N/A	#N/A	#N/A	ENSG00000200796
LINC01685	0	#N/A	#N/A	#N/A	ENSG00000238063
AL354702.1	0	#N/A	#N/A	#N/A	ENSG00000215895
AL354702.2	0	#N/A	#N/A	#N/A	ENSG00000284632
RRAGC	0.851217	-0.0638877	-1.04528	0.928734	ENSG00000116954
AL139260.2	0.0037063	-1.82648	-3.5467	0.845535	ENSG00000273637
AL139260.1	0.135066	-1.11892	-2.17184	0.568503	ENSG00000228436
MYCBP	16.6074	-0.0726774	-1.05167	0.845535	ENSG00000214114
AL139260.3	0.449138	-0.0815731	-1.05817	0.987909	ENSG00000274944
GJA9	0	#N/A	#N/A	#N/A	ENSG00000131233
RHBDL2	0.0182223	1.30253	2.46662	0.845535	ENSG00000158315
RNU6-605P	0	#N/A	#N/A	#N/A	ENSG00000199963
AL714019.1	0	#N/A	#N/A	#N/A	ENSG00000207466
EIF1P2	0	#N/A	#N/A	#N/A	ENSG00000235549
AKIRIN1	37.2819	0.121918	1.08818	0.845535	ENSG00000174574
NDUFS5	364.048	-0.0672549	-1.04772	0.845535	ENSG00000168653
MACF1	0.274378	-0.500855	-1.41505	0.242558	ENSG00000127603
RNU6-608P	0	#N/A	#N/A	#N/A	ENSG00000206654
RNA5SP44	0	#N/A	#N/A	#N/A	ENSG00000222378
AL442071.2	0.00869779	0.879713	1.84001	0.891559	ENSG00000287422
AL442071.1	0	#N/A	#N/A	#N/A	ENSG00000226438
HSPE1P8	0	#N/A	#N/A	#N/A	ENSG00000217897
BMP8A	0.6029	0.251673	1.19059	0.845535	ENSG00000183682
OXCT2P1	0	#N/A	#N/A	#N/A	ENSG00000237624
PPIEL	0.00155857	1.92399	3.79472	0.845535	ENSG00000243970
PABPC4	7.64801	-0.390761	-1.31109	0.184471	ENSG00000090621
PABPC4-AS1	0.0122756	-0.697204	-1.62136	0.914455	ENSG00000228060
SNORA55	0	#N/A	#N/A	#N/A	ENSG00000201457
HEYL	1.04405	0.159353	1.11679	0.845535	ENSG00000163909
AL035404.2	0	#N/A	#N/A	#N/A	ENSG00000225903
NT5C1A	0	#N/A	#N/A	#N/A	ENSG00000116981
HPCAL4	0.0334379	0.853728	1.80717	0.845535	ENSG00000116983
PPIE	7.00124	0.0793515	1.05654	0.845535	ENSG00000084072
AL035404.1	0	#N/A	#N/A	#N/A	ENSG00000225333
RNU7-121P	0	#N/A	#N/A	#N/A	ENSG00000252413
BMP8B	0.341228	-0.293498	-1.22561	0.845535	ENSG00000116985
OXCT2	0.232111	-0.607858	-1.52399	0.845535	ENSG00000198754
BMP8B-AS1	0	#N/A	#N/A	#N/A	ENSG00000285905
AL033527.3	0	#N/A	#N/A	#N/A	ENSG00000261798
AL033527.2	0	#N/A	#N/A	#N/A	ENSG00000229213
AL033527.4	0.117951	-0.92879	-1.90368	0.843785	ENSG00000284719
LINC02811	0.011956	-1.82648	-3.5467	0.845535	ENSG00000284678
TRIT1	2.69084	-0.0851632	-1.06081	0.861109	ENSG00000043514
AL033527.1	0	#N/A	#N/A	#N/A	ENSG00000202222
MYCL	1.25304	0.101132	1.07261	0.858905	ENSG00000116990
MYCL-AS1	0.0801849	0.859241	1.81408	0.845535	ENSG00000236546
AL663070.1	0	#N/A	#N/A	#N/A	ENSG00000207356
MFSD2A	0.635238	-0.1886	-1.13966	0.845535	ENSG00000168389
AL663070.2	0	#N/A	#N/A	#N/A	ENSG00000228477
CAP1	53.2456	0.445147	1.36145	0.00400635	ENSG00000131236
PPT1	97.2441	0.093659	1.06707	0.845535	ENSG00000131238
AL512599.1	0	#N/A	#N/A	#N/A	ENSG00000226745
RLF	1.30266	-0.0394873	-1.02775	0.961099	ENSG00000117000
RNU6-1237P	0	#N/A	#N/A	#N/A	ENSG00000207508
TMCO2	0.023361	-2.62044	-6.14937	0.845535	ENSG00000188800
AL050341.2	0	#N/A	#N/A	#N/A	ENSG00000259943
ZMPSTE24	31.1349	0.0838438	1.05984	0.845535	ENSG00000084073
AL050341.1	0	#N/A	#N/A	#N/A	ENSG00000231296
COL9A2	0.1056	0.398009	1.31769	0.845535	ENSG00000049089
AL031985.2	0	#N/A	#N/A	#N/A	ENSG00000227311
SMAP2	3.24374	-0.260086	-1.19755	0.56629	ENSG00000084070
AL031985.1	0	#N/A	#N/A	#N/A	ENSG00000213172
AL031985.4	0	#N/A	#N/A	#N/A	ENSG00000284677
ZFP69B	0.536819	-0.195236	-1.14491	0.845535	ENSG00000187801
AL031985.3	0	#N/A	#N/A	#N/A	ENSG00000260920
AL603839.4	0	#N/A	#N/A	#N/A	ENSG00000279667
ZFP69	0.790474	0.202528	1.15071	0.845535	ENSG00000187815
AL603839.3	0.393209	-0.11621	-1.08388	0.966503	ENSG00000238287
EXO5	2.1736	0.272516	1.20791	0.746273	ENSG00000164002
AL603839.1	0	#N/A	#N/A	#N/A	ENSG00000227278
AL603839.2	0.0189919	1.92411	3.79503	0.845535	ENSG00000238186
ZNF684	0.81764	-0.13695	-1.09958	0.845535	ENSG00000117010
AL356379.2	0	#N/A	#N/A	#N/A	ENSG00000286838
AL356379.1	0	#N/A	#N/A	#N/A	ENSG00000236505
GTF2F2P2	0	#N/A	#N/A	#N/A	ENSG00000233910
RIMS3	0.393604	0.0694382	1.04931	0.932062	ENSG00000117016
AL031289.2	0	#N/A	#N/A	#N/A	ENSG00000287743
AL031289.1	0	#N/A	#N/A	#N/A	ENSG00000237899
NFYC-AS1	0	#N/A	#N/A	#N/A	ENSG00000272145
NFYC	5.77241	-0.112852	-1.08136	0.845535	ENSG00000066136
MIR30E	0	#N/A	#N/A	#N/A	ENSG00000198974
MIR30C1	0	#N/A	#N/A	#N/A	ENSG00000207962
KCNQ4	0.142978	0.00677915	1.00471	0.994178	ENSG00000117013
RN7SL326P	0	#N/A	#N/A	#N/A	ENSG00000264582
CITED4	28.1193	-0.156783	-1.1148	0.845535	ENSG00000179862
AC119677.1	0	#N/A	#N/A	#N/A	ENSG00000229528
AL391730.1	0	#N/A	#N/A	#N/A	ENSG00000228940
AL391730.2	0.00638259	-1.82651	-3.54677	0.845535	ENSG00000286668
UBE2V1P8	0	#N/A	#N/A	#N/A	ENSG00000233118
CTPS1	5.81544	-0.0389512	-1.02737	0.924707	ENSG00000171793
SLFNL1-AS1	0.0207136	-1.27888	-2.42651	0.845535	ENSG00000281207
SLFNL1	0.0458861	-0.25662	-1.19468	0.917838	ENSG00000171790
SCMH1	2.02436	-0.0514934	-1.03634	0.923424	ENSG00000010803
RPL23AP17	0	#N/A	#N/A	#N/A	ENSG00000215893
AC093151.7	0.00451564	2.72001	6.58875	0.845535	ENSG00000287400
AC093151.2	0	#N/A	#N/A	#N/A	ENSG00000235358
AC093151.1	0	#N/A	#N/A	#N/A	ENSG00000213987
AC093151.5	0.0366533	-3.89532	-14.8802	0.82099	ENSG00000286640
FOXO6	0.0233864	1.52653	2.88091	0.845535	ENSG00000204060
FOXO6-AS1	0	#N/A	#N/A	#N/A	ENSG00000229901
RNA5SP45	0	#N/A	#N/A	#N/A	ENSG00000252563
EDN2	0.0674663	-1.50472	-2.83769	0.741299	ENSG00000127129
HIVEP3	0.0197741	-0.461123	-1.37661	0.845535	ENSG00000127124
AL445933.2	0	#N/A	#N/A	#N/A	ENSG00000230881
AL445933.1	0	#N/A	#N/A	#N/A	ENSG00000230638
AC119676.1	0	#N/A	#N/A	#N/A	ENSG00000284895
AL158216.1	0.00710539	1.92399	3.79472	0.845535	ENSG00000287587
HNRNPFP1	0	#N/A	#N/A	#N/A	ENSG00000227538
AC114492.1	0	#N/A	#N/A	#N/A	ENSG00000228776
GUCA2B	0.7683	-0.0640974	-1.04543	0.984042	ENSG00000044012
GUCA2A	16.9122	-0.0676189	-1.04799	0.891667	ENSG00000197273
FOXJ3	3.97417	-0.122199	-1.08839	0.845535	ENSG00000198815
AC096540.1	0	#N/A	#N/A	#N/A	ENSG00000227527
RIMKLA	2.08401	0.206264	1.1537	0.617761	ENSG00000177181
AL513331.1	0	#N/A	#N/A	#N/A	ENSG00000235002
ZMYND12	0.308014	-0.210098	-1.15677	0.872263	ENSG00000066185
PPCS	17.0313	0.0805821	1.05744	0.845535	ENSG00000127125
CCDC30	0.0116662	-0.174737	-1.12876	0.935092	ENSG00000186409
AL445669.1	0	#N/A	#N/A	#N/A	ENSG00000230116
TMSB4XP1	0	#N/A	#N/A	#N/A	ENSG00000236876
RNU6-536P	0	#N/A	#N/A	#N/A	ENSG00000200254
AL445669.2	0	#N/A	#N/A	#N/A	ENSG00000236180
PPIH	19.5541	-0.0527016	-1.03721	0.899179	ENSG00000171960
AC098484.4	0.0719564	-0.544649	-1.45866	0.845535	ENSG00000285728
AC098484.2	0.0517615	1.4198	2.67549	0.845535	ENSG00000234917
YBX1	52.9113	-0.204491	-1.15228	0.559225	ENSG00000065978
CLDN19	0.860581	0.537648	1.4516	0.269737	ENSG00000164007
P3H1	3.61656	0.105417	1.07581	0.845535	ENSG00000117385
C1orf50	1.16576	-0.15878	-1.11634	0.845535	ENSG00000164008
AC098484.3	3.33306	0.167528	1.12313	0.845535	ENSG00000283580
AC098484.1	0	#N/A	#N/A	#N/A	ENSG00000228452
TMEM269	0.0741669	0.668319	1.58922	0.845535	ENSG00000274386
SVBP	17.0451	-0.0134623	-1.00938	0.987909	ENSG00000177868
ERMAP	0.287866	-0.36259	-1.28573	0.824273	ENSG00000164010
AL512353.1	0.164887	0.0524301	1.03701	0.987909	ENSG00000228192
ZNF691	3.59866	0.131781	1.09565	0.845535	ENSG00000164011
AL512353.2	0	#N/A	#N/A	#N/A	ENSG00000233708
AL512353.3	0	#N/A	#N/A	#N/A	ENSG00000237090
ATP6V1E1P1	0	#N/A	#N/A	#N/A	ENSG00000225099
SLC2A1	163.946	-0.0520762	-1.03676	0.891667	ENSG00000117394
ATP6V0CP4	0	#N/A	#N/A	#N/A	ENSG00000284138
SLC2A1-AS1	0.225306	0.259467	1.19704	0.845535	ENSG00000227533
AC099795.1	0.00945265	1.92411	3.79503	0.845535	ENSG00000283973
RNU6-880P	0	#N/A	#N/A	#N/A	ENSG00000207256
AL161637.2	0	#N/A	#N/A	#N/A	ENSG00000283136
AL161637.1	0	#N/A	#N/A	#N/A	ENSG00000277513
FAM183A	0.353308	-0.165109	-1.12125	0.935643	ENSG00000186973
EBNA1BP2	45.4732	-0.0724556	-1.0515	0.845535	ENSG00000117395
MIR6733	0	#N/A	#N/A	#N/A	ENSG00000284410
CFAP57	0.190734	-0.103296	-1.07422	0.937235	ENSG00000243710
RNA5SP46	0	#N/A	#N/A	#N/A	ENSG00000199240
TMEM125	16.8015	-0.00515794	-1.00358	0.987909	ENSG00000179178
C1orf210	9.75736	0.265726	1.20224	0.576731	ENSG00000253313
TIE1	0	#N/A	#N/A	#N/A	ENSG00000066056
MPL	0.114215	0.259786	1.1973	0.890148	ENSG00000117400
AL139289.2	0	#N/A	#N/A	#N/A	ENSG00000287113
AL139289.1	0.495437	-0.505501	-1.41962	0.845535	ENSG00000234694
CDC20	152.145	-0.0337149	-1.02364	0.937098	ENSG00000117399
ELOVL1	45.0807	0.277768	1.21232	0.231706	ENSG00000066322
MIR6734	0	#N/A	#N/A	#N/A	ENSG00000283836
MED8	19.8837	-0.0782007	-1.0557	0.845535	ENSG00000159479
MED8-AS1	0.0735101	-2.11679	-4.33727	0.823703	ENSG00000229431
SZT2	0.0887495	-0.174993	-1.12896	0.845535	ENSG00000198198
SZT2-AS1	0.0429955	3.25886	9.57229	0.845535	ENSG00000229372
MIR6735	0	#N/A	#N/A	#N/A	ENSG00000274975
HYI	5.73032	-0.108791	-1.07832	0.845535	ENSG00000178922
HYI-AS1	0	#N/A	#N/A	#N/A	ENSG00000229348
PTPRF	7.89771	0.11042	1.07954	0.845535	ENSG00000142949
KDM4A	2.89477	0.266868	1.20319	0.636645	ENSG00000066135
AL451062.4	0	#N/A	#N/A	#N/A	ENSG00000284989
KDM4A-AS1	0.27692	-0.268607	-1.20464	0.845535	ENSG00000236200
ST3GAL3	0.0662588	-0.0296192	-1.02074	0.987909	ENSG00000126091
AL451062.1	0	#N/A	#N/A	#N/A	ENSG00000229444
AL451062.3	0	#N/A	#N/A	#N/A	ENSG00000283414
AL451062.2	0	#N/A	#N/A	#N/A	ENSG00000233674
MIR6079	0	#N/A	#N/A	#N/A	ENSG00000283477
SHMT1P1	0	#N/A	#N/A	#N/A	ENSG00000224751
ARTN	0.0856781	1.48865	2.80626	0.473239	ENSG00000117407
AL357079.1	0.0267922	1.52671	2.88127	0.845535	ENSG00000237950
AL357079.3	0.073299	-1.07271	-2.10338	0.845535	ENSG00000288573
IPO13	2.30284	0.16129	1.11829	0.845535	ENSG00000117408
AL357079.2	0.0586565	-1.31103	-2.48118	0.798258	ENSG00000285649
DPH2	20.4786	-0.122975	-1.08898	0.845535	ENSG00000132768
ATP6V0B	47.6321	0.110849	1.07986	0.845535	ENSG00000117410
B4GALT2	8.63954	0.369537	1.29194	0.0513328	ENSG00000117411
CCDC24	1.08163	0.21148	1.15788	0.845535	ENSG00000159214
SLC6A9	1.46185	0.098516	1.07067	0.887601	ENSG00000196517
AL139220.2	0.0761322	-0.594448	-1.50989	0.741299	ENSG00000230615
AL139220.1	0	#N/A	#N/A	#N/A	ENSG00000227163
KRT8P47	0	#N/A	#N/A	#N/A	ENSG00000271647
RN7SL479P	0	#N/A	#N/A	#N/A	ENSG00000239560
KLF17	0.00328151	1.92411	3.79503	0.845535	ENSG00000171872
AL356653.1	0	#N/A	#N/A	#N/A	ENSG00000233514
KLF18	0	#N/A	#N/A	#N/A	ENSG00000283039
AL359839.2	0	#N/A	#N/A	#N/A	ENSG00000226804
AL359839.1	0	#N/A	#N/A	#N/A	ENSG00000200171
OOSP1P1	0	#N/A	#N/A	#N/A	ENSG00000238037
AL035417.1	0	#N/A	#N/A	#N/A	ENSG00000227994
AL035417.2	0	#N/A	#N/A	#N/A	ENSG00000271329
DMAP1	5.85327	0.0173553	1.0121	0.983888	ENSG00000178028
ERI3	23.1528	0.342911	1.26831	0.0711229	ENSG00000117419
ERI3-IT1	0.057926	-3.48703	-11.2124	0.845535	ENSG00000233602
RNU6-369P	0	#N/A	#N/A	#N/A	ENSG00000199385
RNF220	5.01183	0.18477	1.13664	0.675172	ENSG00000187147
MIR5584	0	#N/A	#N/A	#N/A	ENSG00000263381
TMEM53	2.98104	-0.0389234	-1.02735	0.948387	ENSG00000126106
ARMH1	0.0149593	0.775273	1.71151	0.849807	ENSG00000198520
RNU5F-1	0	#N/A	#N/A	#N/A	ENSG00000199377
RNU5D-1	0	#N/A	#N/A	#N/A	ENSG00000200169
KIF2C	22.5731	-0.0602661	-1.04266	0.875957	ENSG00000142945
AL592166.1	0.348879	-0.20615	-1.15361	0.914455	ENSG00000225721
RPS8	156.82	-0.0390179	-1.02741	0.921534	ENSG00000142937
SNORD55	0	#N/A	#N/A	#N/A	ENSG00000264294
SNORD46	0	#N/A	#N/A	#N/A	ENSG00000200913
SNORD38A	0	#N/A	#N/A	#N/A	ENSG00000202031
SNORD38B_1	0	#N/A	#N/A	#N/A	ENSG00000207421
SNORD38B_2	0	#N/A	#N/A	#N/A	ENSG00000281859
RPS15AP11	0	#N/A	#N/A	#N/A	ENSG00000234093
BEST4	0.0034403	-1.82651	-3.54677	0.845535	ENSG00000142959
PLK3	1.28439	0.0519546	1.03667	0.945936	ENSG00000173846
TCTEX1D4	0.119089	1.02257	2.03154	0.845535	ENSG00000188396
BTBD19	0.0935601	-0.0761964	-1.05423	0.987909	ENSG00000222009
PTCH2	0.0158526	0.454376	1.37019	0.891394	ENSG00000117425
RNU5E-6P	0	#N/A	#N/A	#N/A	ENSG00000202444
AL136380.1	0	#N/A	#N/A	#N/A	ENSG00000226499
EIF2B3	15.4403	0.058583	1.04144	0.883614	ENSG00000070785
RNA5SP47	0	#N/A	#N/A	#N/A	ENSG00000253039
CCNB1IP1P1	0	#N/A	#N/A	#N/A	ENSG00000229815
PPIAP35	0	#N/A	#N/A	#N/A	ENSG00000232369
MRPS17P1	0	#N/A	#N/A	#N/A	ENSG00000268949
HECTD3	8.39335	0.00874094	1.00608	0.987909	ENSG00000126107
UROD	19.4661	0.0487165	1.03434	0.905975	ENSG00000126088
ZSWIM5	0.0778478	-0.540933	-1.45491	0.845535	ENSG00000162415
OSTCP5	0	#N/A	#N/A	#N/A	ENSG00000234315
LINC01144	0	#N/A	#N/A	#N/A	ENSG00000281912
HPDL	55.878	-0.0644795	-1.04571	0.861109	ENSG00000186603
MUTYH	2.89271	-0.0744835	-1.05298	0.847431	ENSG00000132781
AL451136.1	0.0655645	-0.611137	-1.52746	0.891667	ENSG00000288208
TOE1	11.14	-0.0687551	-1.04881	0.858307	ENSG00000132773
TESK2	2.89335	0.0703802	1.04999	0.875354	ENSG00000070759
PPIAP36	0	#N/A	#N/A	#N/A	ENSG00000236872
CCDC163	1.14619	0.466656	1.3819	0.412789	ENSG00000280670
MMACHC	0.876904	-0.398181	-1.31784	0.504615	ENSG00000132763
PRDX1	451.149	0.0947151	1.06785	0.845535	ENSG00000117450
HMGB1P48	0	#N/A	#N/A	#N/A	ENSG00000234379
AKR1A1	28.6616	0.0671685	1.04766	0.851919	ENSG00000117448
AL355480.3	0	#N/A	#N/A	#N/A	ENSG00000281133
AL355480.1	0	#N/A	#N/A	#N/A	ENSG00000280836
NASP	7.34907	-0.181739	-1.13425	0.686164	ENSG00000132780
AL355480.2	0	#N/A	#N/A	#N/A	ENSG00000281112
AL355480.4	0	#N/A	#N/A	#N/A	ENSG00000281825
CCDC17	0.0152601	-1.32225	-2.50056	0.845535	ENSG00000159588
GPBP1L1	4.47882	0.273482	1.20872	0.291532	ENSG00000159592
RPS15AP10	0	#N/A	#N/A	#N/A	ENSG00000225447
AL604028.2	0	#N/A	#N/A	#N/A	ENSG00000234329
TMEM69	22.6437	-0.195839	-1.14539	0.642475	ENSG00000159596
IPP	1.25676	-0.0470301	-1.03314	0.949586	ENSG00000197429
AL604028.1	0.0992497	-2.32656	-5.01609	0.771706	ENSG00000230896
AL603882.1	0	#N/A	#N/A	#N/A	ENSG00000236111
MAST2	3.69429	0.117771	1.08506	0.845535	ENSG00000086015
TMA16P2	0	#N/A	#N/A	#N/A	ENSG00000232467
PIK3R3	0.38035	0.169662	1.12479	0.845535	ENSG00000117461
AL358075.4	0	#N/A	#N/A	#N/A	ENSG00000278139
AL358075.1	0	#N/A	#N/A	#N/A	ENSG00000226957
AL358075.3	0	#N/A	#N/A	#N/A	ENSG00000233114
AL358075.2	0	#N/A	#N/A	#N/A	ENSG00000227857
TSPAN1	0.166093	-2.16454	-4.48322	0.0414899	ENSG00000117472
P3R3URF	0	#N/A	#N/A	#N/A	ENSG00000250719
POMGNT1	7.15368	0.115963	1.0837	0.845535	ENSG00000085998
LURAP1	0.0681425	0.00620781	1.00431	0.997186	ENSG00000171357
RAD54L	4.93836	0.173885	1.12809	0.772305	ENSG00000085999
LRRC41	9.62866	0.0420846	1.0296	0.914455	ENSG00000132128
UQCRH	146.657	0.0524581	1.03703	0.891667	ENSG00000173660
NSUN4	2.32269	-0.00680249	-1.00473	0.987909	ENSG00000117481
AL122001.1	0	#N/A	#N/A	#N/A	ENSG00000225779
FAAH	7.95047	0.181304	1.13391	0.739477	ENSG00000117480
FAAHP1	0.031452	-0.69518	-1.61909	0.845535	ENSG00000232022
LINC01398	0	#N/A	#N/A	#N/A	ENSG00000224863
DMBX1	0.0289612	0.990717	1.98717	0.845535	ENSG00000197587
TMEM275	0	#N/A	#N/A	#N/A	ENSG00000282881
MKNK1-AS1	0.00390582	-1.82657	-3.54692	0.845535	ENSG00000269956
KNCN	0	#N/A	#N/A	#N/A	ENSG00000162456
MKNK1	2.57526	0.0698059	1.04958	0.858837	ENSG00000079277
MOB3C	0.524509	0.126632	1.09174	0.86655	ENSG00000142961
ATPAF1	13.5364	0.109601	1.07893	0.845535	ENSG00000123472
NENFP1	0	#N/A	#N/A	#N/A	ENSG00000233647
TEX38	0.00549616	-1.82648	-3.5467	0.845535	ENSG00000186118
EFCAB14-AS1	0	#N/A	#N/A	#N/A	ENSG00000228237
EFCAB14	9.70347	-0.0405249	-1.02849	0.92016	ENSG00000159658
AL593856.1	0	#N/A	#N/A	#N/A	ENSG00000236476
CYP4B1	0	#N/A	#N/A	#N/A	ENSG00000142973
CYP4Z2P	0	#N/A	#N/A	#N/A	ENSG00000154198
AL731892.1	0	#N/A	#N/A	#N/A	ENSG00000238145
CYP4A11	0.0146412	0.693203	1.61687	0.887274	ENSG00000187048
CYP4A26P	0	#N/A	#N/A	#N/A	ENSG00000259832
CYP4A43P	0	#N/A	#N/A	#N/A	ENSG00000261196
CYP4A27P	0	#N/A	#N/A	#N/A	ENSG00000261593
CYP4A44P	0	#N/A	#N/A	#N/A	ENSG00000261290
CYP4X1	3.54218	-0.113292	-1.08169	0.845535	ENSG00000186377
CYP4Z1	0	#N/A	#N/A	#N/A	ENSG00000186160
AL450996.1	0	#N/A	#N/A	#N/A	ENSG00000225154
CYP4A22-AS1	0.0483151	-1.07677	-2.10931	0.845535	ENSG00000225506
CYP4A22	0.00208834	-1.82648	-3.5467	0.845535	ENSG00000162365
MTND1P34	0	#N/A	#N/A	#N/A	ENSG00000225514
LINC00853	0.384525	0.348954	1.27364	0.85709	ENSG00000224805
PDZK1IP1	1.42294	0.033356	1.02339	0.985986	ENSG00000162366
TAL1	0.965579	0.0186103	1.01298	0.987909	ENSG00000162367
AL135960.1	0.00244839	-1.82657	-3.54692	0.845535	ENSG00000226252
STIL	2.51177	-0.0422833	-1.02974	0.922994	ENSG00000123473
CMPK1	34.4094	-0.00157794	-1.00109	0.993464	ENSG00000162368
LINC01389	0.154327	0.501402	1.41559	0.883353	ENSG00000225762
FOXE3	0.00488802	-1.82651	-3.54677	0.845535	ENSG00000186790
FOXD2-AS1	0	#N/A	#N/A	#N/A	ENSG00000237424
FOXD2	1.479	0.314676	1.24373	0.701491	ENSG00000186564
AL356458.1	0	#N/A	#N/A	#N/A	ENSG00000271355
RPL21P24	0	#N/A	#N/A	#N/A	ENSG00000229554
ATP6V0E1P4	0	#N/A	#N/A	#N/A	ENSG00000227883
LINC01738	0.0139545	2.71847	6.58175	0.845535	ENSG00000227947
TRABD2B	0.0149071	1.60709	3.04637	0.708855	ENSG00000269113
AL691459.1	0	#N/A	#N/A	#N/A	ENSG00000223814
AC096541.1	0	#N/A	#N/A	#N/A	ENSG00000225028
LINC02794	0.0476012	0.899989	1.86605	0.845535	ENSG00000226133
AL356289.1	0	#N/A	#N/A	#N/A	ENSG00000231413
CYP46A4P	0	#N/A	#N/A	#N/A	ENSG00000237180
SKINT1L	0	#N/A	#N/A	#N/A	ENSG00000242267
AL356289.2	0	#N/A	#N/A	#N/A	ENSG00000279096
AL109659.1	0	#N/A	#N/A	#N/A	ENSG00000223720
SLC5A9	0.22889	0.0871135	1.06224	0.945936	ENSG00000117834
AL109659.2	0	#N/A	#N/A	#N/A	ENSG00000272491
AL109659.3	0	#N/A	#N/A	#N/A	ENSG00000279214
SPATA6	0.0993765	-0.0189233	-1.0132	0.987909	ENSG00000132122
PPP1R8P1	0	#N/A	#N/A	#N/A	ENSG00000224986
RNU6-723P	0	#N/A	#N/A	#N/A	ENSG00000206700
AL356968.2	0	#N/A	#N/A	#N/A	ENSG00000235105
RNU4-61P	0	#N/A	#N/A	#N/A	ENSG00000223175
AL356968.1	0	#N/A	#N/A	#N/A	ENSG00000232514
AGBL4	0.00133502	1.92409	3.79497	0.845535	ENSG00000186094
AL391844.1	0	#N/A	#N/A	#N/A	ENSG00000287661
BEND5	0.0125585	0.606271	1.52232	0.914217	ENSG00000162373
AL645507.1	0	#N/A	#N/A	#N/A	ENSG00000286597
AC099788.1	0	#N/A	#N/A	#N/A	ENSG00000229846
AGBL4-AS1	0	#N/A	#N/A	#N/A	ENSG00000230114
AGBL4-IT1	0	#N/A	#N/A	#N/A	ENSG00000225623
AL390023.1	0	#N/A	#N/A	#N/A	ENSG00000237478
ZNF859P	0	#N/A	#N/A	#N/A	ENSG00000215887
AL645730.1	0	#N/A	#N/A	#N/A	ENSG00000279324
MTND2P29	0	#N/A	#N/A	#N/A	ENSG00000233595
ELAVL4	0	#N/A	#N/A	#N/A	ENSG00000162374
AL583843.1	0	#N/A	#N/A	#N/A	ENSG00000230828
ELAVL4-AS1	0	#N/A	#N/A	#N/A	ENSG00000237337
AL592182.1	0	#N/A	#N/A	#N/A	ENSG00000233407
LINC02808	0	#N/A	#N/A	#N/A	ENSG00000284696
AL592182.2	0.00243535	-1.82648	-3.5467	0.845535	ENSG00000284645
AL596275.1	0	#N/A	#N/A	#N/A	ENSG00000234080
HMGB1P45	0	#N/A	#N/A	#N/A	ENSG00000229316
FCF1P6	0	#N/A	#N/A	#N/A	ENSG00000225671
DMRTA2	1.41017	-0.033649	-1.0236	0.983504	ENSG00000142700
AL049637.1	0.0330721	0.606506	1.52257	0.913691	ENSG00000284700
FAF1	8.26307	-0.0225892	-1.01578	0.969105	ENSG00000185104
FAF1-AS1	0	#N/A	#N/A	#N/A	ENSG00000225767
RNU6-1026P	0	#N/A	#N/A	#N/A	ENSG00000207194
PHBP12	0	#N/A	#N/A	#N/A	ENSG00000230585
MRPS6P2	0	#N/A	#N/A	#N/A	ENSG00000237130
CDKN2C	0.708451	-0.256659	-1.19471	0.845535	ENSG00000123080
MIR4421	0	#N/A	#N/A	#N/A	ENSG00000265538
MIR6500	0	#N/A	#N/A	#N/A	ENSG00000275816
C1orf185	0	#N/A	#N/A	#N/A	ENSG00000204006
AL162430.1	0	#N/A	#N/A	#N/A	ENSG00000200262
CFL1P2	0	#N/A	#N/A	#N/A	ENSG00000213478
LINC01562	0	#N/A	#N/A	#N/A	ENSG00000203356
RNF11	12.9619	0.362706	1.28584	0.0550518	ENSG00000123091
AL162430.2	0	#N/A	#N/A	#N/A	ENSG00000233406
AL162430.3	0	#N/A	#N/A	#N/A	ENSG00000236434
TTC39A	1.82702	0.0701359	1.04982	0.861109	ENSG00000085831
TTC39A-AS1	0.008198	0.0855112	1.06106	0.987909	ENSG00000261664
EPS15	3.23306	-0.0983596	-1.07056	0.845535	ENSG00000085832
AL671986.1	0	#N/A	#N/A	#N/A	ENSG00000232027
RNU6-877P	0	#N/A	#N/A	#N/A	ENSG00000206595
AC104170.1	0.0295515	2.72001	6.58875	0.845535	ENSG00000238140
EPS15-AS1	0.0895262	-0.189152	-1.14009	0.985395	ENSG00000227070
RNU6-1281P	0	#N/A	#N/A	#N/A	ENSG00000252032
CALR4P	0.0265209	-0.819211	-1.76444	0.845535	ENSG00000227742
OSBPL9	7.15128	0.0515044	1.03635	0.896635	ENSG00000117859
GAPDHP51	0	#N/A	#N/A	#N/A	ENSG00000236973
SLC25A6P3	0	#N/A	#N/A	#N/A	ENSG00000232846
AL050343.1	0	#N/A	#N/A	#N/A	ENSG00000212624
NRDC	12.1302	0.0547416	1.03867	0.890343	ENSG00000078618
AL050343.2	0.028205	-0.13949	-1.10152	0.987909	ENSG00000266993
AL050343.3	0	#N/A	#N/A	#N/A	ENSG00000272175
MIR761	0	#N/A	#N/A	#N/A	ENSG00000283899
TSEN15P2	0	#N/A	#N/A	#N/A	ENSG00000230604
RAB3B	2.97962	0.0365919	1.02569	0.932788	ENSG00000169213
RNA5SP48	0	#N/A	#N/A	#N/A	ENSG00000200839
AL445685.2	0	#N/A	#N/A	#N/A	ENSG00000229032
RN7SL290P	0	#N/A	#N/A	#N/A	ENSG00000264613
TXNDC12	55.1068	0.0505177	1.03564	0.845535	ENSG00000117862
AL445685.3	0.0317088	-0.0695497	-1.04939	0.987909	ENSG00000285839
KTI12	18.4171	0.0304486	1.02133	0.948401	ENSG00000198841
AL445685.1	0.0373716	1.38907	2.61911	0.845535	ENSG00000223390
TXNDC12-AS1	0	#N/A	#N/A	#N/A	ENSG00000228369
BTF3L4	17.8935	0.130971	1.09503	0.845535	ENSG00000134717
ZFYVE9	0.645483	-0.166289	-1.12217	0.845535	ENSG00000157077
RN7SL788P	0	#N/A	#N/A	#N/A	ENSG00000241745
AL139156.2	0	#N/A	#N/A	#N/A	ENSG00000228407
AL139156.1	0	#N/A	#N/A	#N/A	ENSG00000223429
PDCL3P6	0	#N/A	#N/A	#N/A	ENSG00000224255
AL139156.3	0	#N/A	#N/A	#N/A	ENSG00000236004
DNAJC19P7	0.0251222	-1.82651	-3.54677	0.845535	ENSG00000237663
ANAPC10P1	0	#N/A	#N/A	#N/A	ENSG00000213735
CC2D1B	1.33895	-0.0445674	-1.03137	0.945936	ENSG00000154222
AL513218.1	0	#N/A	#N/A	#N/A	ENSG00000272100
AL513218.2	0.00920344	-1.82651	-3.54677	0.845535	ENSG00000287078
PLA2G12AP1	0	#N/A	#N/A	#N/A	ENSG00000224680
ORC1	5.43142	-0.0821412	-1.05859	0.845535	ENSG00000085840
PRPF38A	8.93387	-0.0453624	-1.03194	0.914455	ENSG00000134748
TUT4	0.915731	-0.208872	-1.15578	0.823703	ENSG00000134744
AL591167.1	0	#N/A	#N/A	#N/A	ENSG00000272371
EEF1GP7	0	#N/A	#N/A	#N/A	ENSG00000236290
GPX7	20.3465	0.0550339	1.03888	0.891667	ENSG00000116157
SHISAL2A	0.715505	-0.22375	-1.16776	0.845535	ENSG00000182183
COA7	8.01605	-0.0863326	-1.06167	0.845535	ENSG00000162377
NDUFS5P3	0	#N/A	#N/A	#N/A	ENSG00000233664
RN7SL62P	0	#N/A	#N/A	#N/A	ENSG00000239640
ZYG11B	2.12852	0.0175845	1.01226	0.985409	ENSG00000162378
RNU2-30P	0	#N/A	#N/A	#N/A	ENSG00000252018
RPS13P2	0	#N/A	#N/A	#N/A	ENSG00000228929
RNU6-969P	0	#N/A	#N/A	#N/A	ENSG00000206627
ZYG11A	0.241338	-0.0647834	-1.04593	0.962873	ENSG00000203995
AC099677.3	0	#N/A	#N/A	#N/A	ENSG00000242391
ECHDC2	1.71866	0.117569	1.08491	0.845535	ENSG00000121310
AC099677.1	0	#N/A	#N/A	#N/A	ENSG00000230953
AC099677.2	0	#N/A	#N/A	#N/A	ENSG00000231866
SCP2	14.2453	0.0257295	1.01799	0.958999	ENSG00000116171
AC099677.4	0	#N/A	#N/A	#N/A	ENSG00000264834
AC099677.6	0	#N/A	#N/A	#N/A	ENSG00000266188
AC099677.5	0	#N/A	#N/A	#N/A	ENSG00000265815
H3P2	0	#N/A	#N/A	#N/A	ENSG00000237279
AL445183.3	0	#N/A	#N/A	#N/A	ENSG00000236360
TUBBP10	0	#N/A	#N/A	#N/A	ENSG00000226147
PODN	0.0199303	-0.700895	-1.62551	0.845535	ENSG00000174348
AL445183.1	0.0542262	3.17442	9.02806	0.845535	ENSG00000232993
HIGD1AP11	0	#N/A	#N/A	#N/A	ENSG00000227644
SLC1A7	0.0155736	0.909858	1.87886	0.845535	ENSG00000162383
AL445183.2	0.0138568	-3.10433	-8.59998	0.845535	ENSG00000235563
AL606760.4	0	#N/A	#N/A	#N/A	ENSG00000277397
CPT2	6.7987	-0.00865535	-1.00602	0.987909	ENSG00000157184
AL606760.2	0.0338046	1.08332	2.11891	0.845535	ENSG00000236723
CZIB	7.60208	-0.158144	-1.11585	0.809579	ENSG00000162384
AL606760.3	0	#N/A	#N/A	#N/A	ENSG00000259818
MAGOH	37.2224	-0.201259	-1.1497	0.593741	ENSG00000162385
AL606760.1	0.176412	0.115739	1.08353	0.962523	ENSG00000226754
LRP8	0.361632	-0.176923	-1.13047	0.845535	ENSG00000157193
AL355483.3	0.01796	1.92399	3.79472	0.845535	ENSG00000234578
AL355483.1	0.0146396	-1.82657	-3.54692	0.845535	ENSG00000228838
AL355483.2	0	#N/A	#N/A	#N/A	ENSG00000232762
LINC01771	0.0915354	-2.11681	-4.33735	0.823703	ENSG00000225675
AC119428.2	0	#N/A	#N/A	#N/A	ENSG00000285954
AC119428.1	0	#N/A	#N/A	#N/A	ENSG00000226938
LINC02812	0.0277879	-1.18401	-2.27208	0.845535	ENSG00000230138
SLC25A3P1	0	#N/A	#N/A	#N/A	ENSG00000236253
AL365445.1	0	#N/A	#N/A	#N/A	ENSG00000288527
DMRTB1	0.00354181	-1.82651	-3.54677	0.845535	ENSG00000143006
GLIS1	0.00258477	-1.82648	-3.5467	0.845535	ENSG00000174332
RNU7-95P	0	#N/A	#N/A	#N/A	ENSG00000239007
NDC1	12.015	-0.0409706	-1.02881	0.919117	ENSG00000058804
AL049745.1	0	#N/A	#N/A	#N/A	ENSG00000201003
AL049745.2	0	#N/A	#N/A	#N/A	ENSG00000229687
YIPF1	8.49214	0.0432211	1.03041	0.92074	ENSG00000058799
DIO1	2.10782	0.217575	1.16278	0.845535	ENSG00000211452
HSPB11	16.457	0.00972602	1.00676	0.987909	ENSG00000081870
LRRC42	24.8699	0.101084	1.07258	0.845535	ENSG00000116212
HNRNPA3P12	0	#N/A	#N/A	#N/A	ENSG00000219102
LDLRAD1	0.00415897	0.0853544	1.06095	0.987909	ENSG00000203985
TMEM59	12.0011	0.136234	1.09903	0.845535	ENSG00000116209
AL353898.3	0	#N/A	#N/A	#N/A	ENSG00000280378
TCEANC2	0.392919	0.0732358	1.05207	0.914455	ENSG00000116205
MIR4781	0	#N/A	#N/A	#N/A	ENSG00000283749
AL353898.1	0	#N/A	#N/A	#N/A	ENSG00000225183
AL353898.2	0	#N/A	#N/A	#N/A	ENSG00000279049
AL357673.1	0.0167404	-1.71016	-3.27198	0.845535	ENSG00000256407
CDCP2	0	#N/A	#N/A	#N/A	ENSG00000157211
AL357673.2	0.00201609	1.92409	3.79497	0.845535	ENSG00000280425
CYB5RL	0.965544	-0.102616	-1.07372	0.845535	ENSG00000215883
MRPL37	74.2358	-0.042056	-1.02958	0.864641	ENSG00000116221
SSBP3	1.53893	-0.0927138	-1.06637	0.890657	ENSG00000157216
SSBP3-AS1	0	#N/A	#N/A	#N/A	ENSG00000198711
AL161644.1	0.00933353	0.0854721	1.06103	0.987909	ENSG00000225632
AL035415.1	0	#N/A	#N/A	#N/A	ENSG00000232245
AC099796.2	0.00940221	-1.82657	-3.54692	0.845535	ENSG00000287582
LINC02784	0	#N/A	#N/A	#N/A	ENSG00000235741
AC099796.1	0	#N/A	#N/A	#N/A	ENSG00000237173
HNRNPA1P63	0	#N/A	#N/A	#N/A	ENSG00000227453
ACOT11	0.681237	0.177291	1.13076	0.845535	ENSG00000162390
FAM151A	35.0009	0.12844	1.09311	0.845535	ENSG00000162391
AL590093.1	0	#N/A	#N/A	#N/A	ENSG00000230728
MROH7	0	#N/A	#N/A	#N/A	ENSG00000184313
MROH7-TTC4	0.00438768	0.149188	1.10895	0.987909	ENSG00000271723
TTC4	8.82127	-0.0343579	-1.0241	0.940331	ENSG00000243725
PARS2	4.23309	0.173061	1.12745	0.840539	ENSG00000162396
TTC22	1.89608	0.112499	1.0811	0.845535	ENSG00000006555
AC096536.1	0	#N/A	#N/A	#N/A	ENSG00000237453
LEXM	0.028174	-0.813001	-1.75686	0.845535	ENSG00000162398
DHCR24	115.464	0.153477	1.11225	0.796488	ENSG00000116133
AC096536.3	0.0193655	-2.60919	-6.10159	0.845535	ENSG00000287724
AC096536.2	0.139695	0.0652284	1.04625	0.987909	ENSG00000242396
DHCR24-DT	0.0597531	0.775061	1.71126	0.845535	ENSG00000233203
AL590440.2	0	#N/A	#N/A	#N/A	ENSG00000284601
TMEM61	0.214042	-0.0848471	-1.06058	0.984848	ENSG00000143001
AL590440.1	0	#N/A	#N/A	#N/A	ENSG00000233271
BSND	0.013705	2.19679	4.58458	0.447129	ENSG00000162399
PCSK9	5.73876	0.197002	1.14631	0.636868	ENSG00000169174
USP24	1.09106	-0.0460495	-1.03243	0.942099	ENSG00000162402
MIR4422HG	0.00390107	0.0855408	1.06109	0.987909	ENSG00000231090
GYG1P3	0	#N/A	#N/A	#N/A	ENSG00000231095
MIR4422	0	#N/A	#N/A	#N/A	ENSG00000265822
AL603840.1	0.00122268	1.92411	3.79503	0.845535	ENSG00000234810
GOT2P1	0	#N/A	#N/A	#N/A	ENSG00000231900
MTCO2P34	0	#N/A	#N/A	#N/A	ENSG00000232198
RN7SKP291	0	#N/A	#N/A	#N/A	ENSG00000199831
RNU6-830P	0	#N/A	#N/A	#N/A	ENSG00000252162
AL109742.1	0	#N/A	#N/A	#N/A	ENSG00000272051
LINC01755	0	#N/A	#N/A	#N/A	ENSG00000233079
LINC01753	0	#N/A	#N/A	#N/A	ENSG00000230250
PIGQP1	0	#N/A	#N/A	#N/A	ENSG00000227104
AL353681.1	0	#N/A	#N/A	#N/A	ENSG00000235612
AC119674.1	0.00537117	0.983658	1.97747	0.845535	ENSG00000260971
AC119674.2	0.0530868	-0.293829	-1.22589	0.914455	ENSG00000284686
RPSAP20	0	#N/A	#N/A	#N/A	ENSG00000229871
LINC01767	0.268115	-0.0945633	-1.06774	0.95322	ENSG00000223956
PLPP3	6.91286	-0.0715578	-1.05085	0.845535	ENSG00000162407
RPL21P23	0	#N/A	#N/A	#N/A	ENSG00000236776
RPL23AP85	0	#N/A	#N/A	#N/A	ENSG00000224980
AC099789.1	0	#N/A	#N/A	#N/A	ENSG00000225475
PRKAA2	0.724643	-0.187958	-1.13915	0.845535	ENSG00000162409
FYB2	0.174776	0.397998	1.31768	0.845535	ENSG00000187889
AL360295.1	0	#N/A	#N/A	#N/A	ENSG00000229913
C8A	0.00365105	0.0854172	1.06099	0.987909	ENSG00000157131
C8B	0	#N/A	#N/A	#N/A	ENSG00000021852
AL161740.1	0	#N/A	#N/A	#N/A	ENSG00000236341
DAB1	0.0150677	-0.960518	-1.94601	0.845535	ENSG00000173406
AL390243.1	0	#N/A	#N/A	#N/A	ENSG00000227935
RPS20P5	0	#N/A	#N/A	#N/A	ENSG00000236888
DAB1-AS1	0	#N/A	#N/A	#N/A	ENSG00000226759
HNRNPA1P6	0	#N/A	#N/A	#N/A	ENSG00000229887
RPS26P15	0	#N/A	#N/A	#N/A	ENSG00000223416
AL445193.2	0	#N/A	#N/A	#N/A	ENSG00000235038
AL445193.1	0	#N/A	#N/A	#N/A	ENSG00000230546
AL357373.1	0	#N/A	#N/A	#N/A	ENSG00000233216
OMA1	1.3717	-0.0669916	-1.04753	0.914455	ENSG00000162600
AL035411.3	0	#N/A	#N/A	#N/A	ENSG00000286918
AL035411.2	0	#N/A	#N/A	#N/A	ENSG00000270209
RN7SL713P	0	#N/A	#N/A	#N/A	ENSG00000264128
TACSTD2	32.2628	0.277241	1.21187	0.248366	ENSG00000184292
AL035411.1	0	#N/A	#N/A	#N/A	ENSG00000185839
MYSM1	0.313202	-0.0818102	-1.05835	0.913305	ENSG00000162601
AL136985.3	0	#N/A	#N/A	#N/A	ENSG00000283445
JUN	3.13844	-0.0474397	-1.03343	0.945936	ENSG00000177606
LINC01135	0.0922897	0.301613	1.23252	0.845535	ENSG00000234807
AL136985.2	0	#N/A	#N/A	#N/A	ENSG00000272226
AL136985.1	0	#N/A	#N/A	#N/A	ENSG00000231740
LINC02777	0.101898	-0.0301539	-1.02112	0.987909	ENSG00000232453
LINC01358	0	#N/A	#N/A	#N/A	ENSG00000237352
PHBP3	0	#N/A	#N/A	#N/A	ENSG00000228121
AL592431.2	0	#N/A	#N/A	#N/A	ENSG00000241042
AL592431.1	0	#N/A	#N/A	#N/A	ENSG00000235215
AC093425.1	0.00418514	-1.20199	-2.30057	0.845535	ENSG00000224609
AC093424.1	0	#N/A	#N/A	#N/A	ENSG00000270457
FGGY	0.209142	0.0391054	1.02748	0.973388	ENSG00000172456
MIR4711	0	#N/A	#N/A	#N/A	ENSG00000266150
AL035416.1	0	#N/A	#N/A	#N/A	ENSG00000226883
HOOK1	2.2361	-0.408231	-1.32706	0.192241	ENSG00000134709
CYP2J2	0.261256	0.234264	1.17631	0.845849	ENSG00000134716
RN7SL475P	0	#N/A	#N/A	#N/A	ENSG00000265535
C1orf87	0	#N/A	#N/A	#N/A	ENSG00000162598
PGBD4P8	0	#N/A	#N/A	#N/A	ENSG00000229332
LINC02778	0	#N/A	#N/A	#N/A	ENSG00000238242
LINC01748	0.0666104	0.269903	1.20573	0.845535	ENSG00000226476
AC099792.1	0	#N/A	#N/A	#N/A	ENSG00000231252
NFIA	0.183528	-0.0403276	-1.02835	0.975927	ENSG00000162599
NFIA-AS2	0	#N/A	#N/A	#N/A	ENSG00000237928
NFIA-AS1	0	#N/A	#N/A	#N/A	ENSG00000237853
AC099791.3	0	#N/A	#N/A	#N/A	ENSG00000284808
AC099791.4	0	#N/A	#N/A	#N/A	ENSG00000287224
AC099791.1	0	#N/A	#N/A	#N/A	ENSG00000223920
TM2D1	1.85315	-0.190626	-1.14126	0.763471	ENSG00000162604
AC099791.2	0	#N/A	#N/A	#N/A	ENSG00000271200
PATJ	0.63456	-0.0455569	-1.03208	0.949586	ENSG00000132849
RNU6-414P	0	#N/A	#N/A	#N/A	ENSG00000200575
RNU6-1177P	0	#N/A	#N/A	#N/A	ENSG00000212360
LAMTOR5P1	0	#N/A	#N/A	#N/A	ENSG00000236646
RN7SL180P	0	#N/A	#N/A	#N/A	ENSG00000242860
MIR3116-1	0	#N/A	#N/A	#N/A	ENSG00000263908
MIR3116-2	0	#N/A	#N/A	#N/A	ENSG00000283690
PIGPP2	0	#N/A	#N/A	#N/A	ENSG00000234204
RPS15AP7	0	#N/A	#N/A	#N/A	ENSG00000234088
L1TD1	0.293397	-0.12007	-1.08679	0.920216	ENSG00000240563
AL162739.2	0	#N/A	#N/A	#N/A	ENSG00000237227
AL162739.1	0	#N/A	#N/A	#N/A	ENSG00000200174
KANK4	2.37509	0.0903754	1.06465	0.869457	ENSG00000132854
RNU6-371P	0	#N/A	#N/A	#N/A	ENSG00000201153
USP1	8.64257	-0.0632296	-1.0448	0.872935	ENSG00000162607
DOCK7	0.676526	-0.0742886	-1.05284	0.848928	ENSG00000116641
AL451044.1	0	#N/A	#N/A	#N/A	ENSG00000270549
ANGPTL3	0.0648983	-0.92503	-1.89872	0.795814	ENSG00000132855
AL138847.2	0	#N/A	#N/A	#N/A	ENSG00000278967
AL138847.1	0	#N/A	#N/A	#N/A	ENSG00000213703
AC103923.1	0.154605	0.110991	1.07997	0.975193	ENSG00000235545
ATG4C	2.72894	0.0605136	1.04284	0.928855	ENSG00000125703
AC099794.1	0	#N/A	#N/A	#N/A	ENSG00000234318
AC099794.2	0	#N/A	#N/A	#N/A	ENSG00000237163
LINC01739	0	#N/A	#N/A	#N/A	ENSG00000229537
AL162400.3	0	#N/A	#N/A	#N/A	ENSG00000286455
AL162400.1	0	#N/A	#N/A	#N/A	ENSG00000227485
AL162400.2	0	#N/A	#N/A	#N/A	ENSG00000229225
AC096543.1	0	#N/A	#N/A	#N/A	ENSG00000203605
LINC00466	0	#N/A	#N/A	#N/A	ENSG00000224209
RNA5SP49	0	#N/A	#N/A	#N/A	ENSG00000252259
AC096543.2	0	#N/A	#N/A	#N/A	ENSG00000228734
RPSAP65	0	#N/A	#N/A	#N/A	ENSG00000223683
FOXD3-AS1	0.0301754	-0.780866	-1.71816	0.874733	ENSG00000230798
FOXD3	0.0173686	-0.191915	-1.14228	0.979536	ENSG00000187140
MIR6068	0	#N/A	#N/A	#N/A	ENSG00000275836
AL049636.2	0	#N/A	#N/A	#N/A	ENSG00000252784
AL049636.1	0	#N/A	#N/A	#N/A	ENSG00000236674
ALG6	3.1499	0.0258909	1.01811	0.964691	ENSG00000088035
ITGB3BP	2.17811	-0.115686	-1.08349	0.845535	ENSG00000142856
BX004807.1	0.0166135	0.879872	1.84021	0.891773	ENSG00000286429
EFCAB7	0.342145	0.302175	1.233	0.845535	ENSG00000203965
RN7SL488P	0	#N/A	#N/A	#N/A	ENSG00000264271
RNU7-123P	0	#N/A	#N/A	#N/A	ENSG00000251720
DLEU2L	0	#N/A	#N/A	#N/A	ENSG00000116652
AL109925.3	0	#N/A	#N/A	#N/A	ENSG00000276884
AL109925.6	0	#N/A	#N/A	#N/A	ENSG00000278287
AL109925.4	0	#N/A	#N/A	#N/A	ENSG00000277565
AL109925.2	0	#N/A	#N/A	#N/A	ENSG00000275823
AL109925.5	0	#N/A	#N/A	#N/A	ENSG00000277689
AL109925.1	0	#N/A	#N/A	#N/A	ENSG00000274199
PGM1	17.8445	0.118965	1.08596	0.845535	ENSG00000079739
RN7SL130P	0	#N/A	#N/A	#N/A	ENSG00000244256
ROR1	15.3252	-0.0894109	-1.06394	0.845535	ENSG00000185483
AL161742.1	0	#N/A	#N/A	#N/A	ENSG00000177452
CFL1P3	0	#N/A	#N/A	#N/A	ENSG00000228056
RNU6-809P	0	#N/A	#N/A	#N/A	ENSG00000207190
AL138793.1	0	#N/A	#N/A	#N/A	ENSG00000200508
ROR1-AS1	0.0137802	0.775341	1.71159	0.851919	ENSG00000223949
AL445205.1	0.0341534	-3.48699	-11.2122	0.845535	ENSG00000284928
UBE2U	0	#N/A	#N/A	#N/A	ENSG00000177414
RNU7-62P	0	#N/A	#N/A	#N/A	ENSG00000238653
CACHD1	2.41874	-0.221866	-1.16624	0.822208	ENSG00000158966
MIR4794	0	#N/A	#N/A	#N/A	ENSG00000264470
RAVER2	1.16428	-0.137466	-1.09997	0.845535	ENSG00000162437
JAK1	2.34804	-0.0701111	-1.0498	0.851919	ENSG00000162434
AL606517.2	0	#N/A	#N/A	#N/A	ENSG00000234784
AL606517.1	0	#N/A	#N/A	#N/A	ENSG00000233877
LINC01359	0.00109908	-1.82651	-3.54677	0.845535	ENSG00000226891
SLC2A3P2	0	#N/A	#N/A	#N/A	ENSG00000185031
AL357078.2	0	#N/A	#N/A	#N/A	ENSG00000272506
RNU6-1176P	0	#N/A	#N/A	#N/A	ENSG00000212257
MIR3671	0	#N/A	#N/A	#N/A	ENSG00000265996
MIR101-1	0	#N/A	#N/A	#N/A	ENSG00000199135
AL357078.1	0	#N/A	#N/A	#N/A	ENSG00000235804
MRPS21P1	0	#N/A	#N/A	#N/A	ENSG00000234496
AK4	28.4963	0.027346	1.01914	0.915093	ENSG00000162433
RPS29P7	0	#N/A	#N/A	#N/A	ENSG00000231622
DNAJC6	0.326644	-0.316525	-1.24533	0.824838	ENSG00000116675
AL139294.1	0	#N/A	#N/A	#N/A	ENSG00000229294
COX6CP13	0	#N/A	#N/A	#N/A	ENSG00000234144
RNU2-15P	0	#N/A	#N/A	#N/A	ENSG00000222624
LEPROT	10.0003	-0.0774544	-1.05515	0.845535	ENSG00000213625
LEPR	0.153004	-0.0804044	-1.05731	0.935092	ENSG00000116678
AC119800.1	0.084652	-0.253448	-1.19205	0.979343	ENSG00000237852
AC097063.1	0	#N/A	#N/A	#N/A	ENSG00000224570
AL513493.1	0	#N/A	#N/A	#N/A	ENSG00000285079
RN7SL854P	0	#N/A	#N/A	#N/A	ENSG00000239319
PDE4B	0	#N/A	#N/A	#N/A	ENSG00000184588
AL590783.1	0	#N/A	#N/A	#N/A	ENSG00000227466
RNU4-88P	0	#N/A	#N/A	#N/A	ENSG00000223152
SGIP1	0	#N/A	#N/A	#N/A	ENSG00000118473
MIR3117	0	#N/A	#N/A	#N/A	ENSG00000264720
AL139147.1	0	#N/A	#N/A	#N/A	ENSG00000248458
TCTEX1D1	0	#N/A	#N/A	#N/A	ENSG00000152760
INSL5	0	#N/A	#N/A	#N/A	ENSG00000172410
WDR78	0.0248398	0.196454	1.14588	0.942221	ENSG00000152763
AL592161.1	0	#N/A	#N/A	#N/A	ENSG00000231080
MIER1	4.27699	0.492301	1.40669	0.155316	ENSG00000198160
SLC35D1	1.50316	-0.010762	-1.00749	0.987909	ENSG00000116704
C1orf141	0.00412965	2.72859	6.62805	0.845535	ENSG00000203963
AL133320.1	0	#N/A	#N/A	#N/A	ENSG00000252433
AL133320.2	0	#N/A	#N/A	#N/A	ENSG00000275678
IL23R	0	#N/A	#N/A	#N/A	ENSG00000162594
RNU6-586P	0	#N/A	#N/A	#N/A	ENSG00000253074
RNU4ATAC4P	0	#N/A	#N/A	#N/A	ENSG00000252116
AL389925.1	0	#N/A	#N/A	#N/A	ENSG00000228523
IL12RB2	0.407411	-0.269478	-1.20537	0.845535	ENSG00000081985
SERBP1	30.6887	-0.119776	-1.08657	0.673257	ENSG00000142864
RNU6-387P	0	#N/A	#N/A	#N/A	ENSG00000223263
LINC01702	0	#N/A	#N/A	#N/A	ENSG00000235200
RNU6-1031P	0	#N/A	#N/A	#N/A	ENSG00000207504
AL590559.1	0	#N/A	#N/A	#N/A	ENSG00000238139
RN7SL392P	0	#N/A	#N/A	#N/A	ENSG00000242482
HNRNPCP9	0	#N/A	#N/A	#N/A	ENSG00000232048
GADD45A	23.3904	-0.224972	-1.16875	0.493688	ENSG00000116717
GNG12	7.51336	-0.0274768	-1.01923	0.95544	ENSG00000172380
RNU7-80P	0	#N/A	#N/A	#N/A	ENSG00000238778
GNG12-AS1	0.00981843	-0.773407	-1.7093	0.88733	ENSG00000232284
AL157407.1	0	#N/A	#N/A	#N/A	ENSG00000235055
DIRAS3	0.00843536	-0.697322	-1.62149	0.914455	ENSG00000162595
ARL5AP3	0	#N/A	#N/A	#N/A	ENSG00000228431
WLS	4.41778	0.407439	1.32633	0.184471	ENSG00000116729
CTBP2P8	0	#N/A	#N/A	#N/A	ENSG00000234383
MIR1262	0	#N/A	#N/A	#N/A	ENSG00000221203
RPS7P4	0	#N/A	#N/A	#N/A	ENSG00000229133
COX6B1P7	0	#N/A	#N/A	#N/A	ENSG00000225242
ELOCP18	0	#N/A	#N/A	#N/A	ENSG00000237622
AL139413.1	0	#N/A	#N/A	#N/A	ENSG00000229440
RPE65	0	#N/A	#N/A	#N/A	ENSG00000116745
DEPDC1	5.02195	-0.240586	-1.18147	0.445431	ENSG00000024526
AL138789.1	0.0463523	-0.191939	-1.1423	0.981309	ENSG00000233589
DEPDC1-AS1	0.104587	-1.16108	-2.23624	0.823801	ENSG00000234264
TXNP2	0	#N/A	#N/A	#N/A	ENSG00000225167
AL035412.1	0	#N/A	#N/A	#N/A	ENSG00000285041
AL033530.1	0.0569453	-1.96301	-3.89875	0.456268	ENSG00000285407
AL691520.1	0	#N/A	#N/A	#N/A	ENSG00000285473
LINC01707	0	#N/A	#N/A	#N/A	ENSG00000223883
LINC02791	0	#N/A	#N/A	#N/A	ENSG00000235446
LINC01758	0.176522	0.337337	1.26342	0.933034	ENSG00000229639
AL359894.1	0.201429	0.00404605	1.00281	0.998408	ENSG00000287453
LRRC7	0.0397089	-0.154524	-1.11305	0.932689	ENSG00000033122
SGO1P1	0	#N/A	#N/A	#N/A	ENSG00000270615
AL117353.1	0.0212339	-0.567687	-1.48215	0.906181	ENSG00000287283
RN7SL538P	0	#N/A	#N/A	#N/A	ENSG00000240692
PIN1P1	0	#N/A	#N/A	#N/A	ENSG00000229359
LRRC7-AS1	0	#N/A	#N/A	#N/A	ENSG00000237919
LRRC40	6.43614	-0.0988935	-1.07095	0.845535	ENSG00000066557
RN7SL242P	0	#N/A	#N/A	#N/A	ENSG00000244389
SRSF11	8.41191	-0.0317274	-1.02224	0.945151	ENSG00000116754
AL353771.1	0	#N/A	#N/A	#N/A	ENSG00000228988
ANKRD13C	2.80058	-0.0661747	-1.04694	0.873155	ENSG00000118454
HHLA3	1.19125	-0.132544	-1.09623	0.89484	ENSG00000197568
HHLA3-AS1	0.951046	-0.00819939	-1.0057	0.993497	ENSG00000226088
CTH	2.23959	0.0572179	1.04046	0.928882	ENSG00000116761
AL354872.3	0	#N/A	#N/A	#N/A	ENSG00000278636
AL354872.2	0	#N/A	#N/A	#N/A	ENSG00000271992
AL354872.1	0	#N/A	#N/A	#N/A	ENSG00000233020
CASP3P1	0	#N/A	#N/A	#N/A	ENSG00000237033
LINC01788	0	#N/A	#N/A	#N/A	ENSG00000229051
AL513285.1	0	#N/A	#N/A	#N/A	ENSG00000226208
PTGER3	0.00107423	1.92411	3.79503	0.845535	ENSG00000050628
AL031429.1	0	#N/A	#N/A	#N/A	ENSG00000235782
AL031429.2	0	#N/A	#N/A	#N/A	ENSG00000269933
ZRANB2-AS1	0.00893695	-1.82651	-3.54677	0.845535	ENSG00000235079
ZRANB2	8.66336	-0.0293337	-1.02054	0.950196	ENSG00000132485
MIR186	0	#N/A	#N/A	#N/A	ENSG00000207721
ZRANB2-AS2	0.0172822	-0.0998339	-1.07165	0.975573	ENSG00000229956
AL358453.1	0	#N/A	#N/A	#N/A	ENSG00000226324
NEGR1	0	#N/A	#N/A	#N/A	ENSG00000172260
AL354949.1	0	#N/A	#N/A	#N/A	ENSG00000231985
[truncated: 58,677 more rows]

## Sheet: DEGs-biological significance
RPKM for DEGs (differentially expressed genes )-biological significance
Data.Matrix	C1	C2	C3	L1	L2	L3
MT-ATP6	304.097	327.483	323.311	165.627	129.048	149.078
MT-ATP8	75.3328	84.5416	79.197	34.5547	28.7041	29.7277
MT-CO1	1370.69	1101.15	1206.45	494.096	471.532	542.454
MT-CO2	1395.06	1330.61	1349.11	710.045	626.631	692.883
MT-CO3	1337.44	1337.81	1304.5	698.101	822.912	770.691
MT-CYB	219.326	213.021	210.764	114.263	87.3278	95.4796
MT-ND1	247.704	258.23	255.767	134.394	100.355	114.354
MT-ND2	306.581	324.549	316.452	178.448	148.677	149.268
MT-ND4	377.17	389.794	380.783	209.134	142.156	174.803
MT-ND4L	94.6872	102.657	110.296	58.6911	38.6502	44.3377
MT-ND5	94.3985	107.224	100.388	55.6793	32.2933	42.9328
MT-ND6	58.3018	75.8523	61.0973	32.8589	20.7984	26.0472
MXRA8	0.699782	1.05938	0.597487	1.40229	1.19384	1.34239
NBL1	2.34947	3.68416	2.49791	5.46586	4.52443	4.00699
NELFB	8.27764	15.229	12.3132	21.0259	20.2819	17.7764
NOTUM	0.97783	1.31722	1.19069	2.42453	1.78344	1.66042
NR6A1	3.80128	7.95794	6.2286	7.82033	8.86761	11.7893
PAFAH1B2	29.2437	52.661	42.4841	50.7064	76.507	82.8094
PAQR7	2.05736	4.3564	3.18301	4.64892	4.67998	7.75762
PARD6B	47.5989	79.7075	65.744	72.6035	106.851	111.17
PCDHGB5	1.08479	1.26664	1.29556	2.06926	1.77636	1.78012
PCDHGC3	0.0177821	0.233955	0.0272976	0	0.00572904	0
PLXNA1	7.07588	8.67993	8.22664	6.51936	3.3684	6.07406
PNPLA6	1.13426	1.79661	1.51285	2.31313	2.35527	2.27743
PPP3CA	4.89451	8.56908	7.02317	8.10584	10.0254	12.8926
PTK7	3.71557	6.18071	5.13717	8.40906	8.57609	7.71969
RAB11B	0.981436	1.45778	1.33352	1.63788	1.42626	1.48963
RAB3IL1	0.771605	0.958721	0.919734	1.50693	1.3356	1.55545
RAB5C	14.1722	14.6016	14.4522	19.1796	17.0472	30.0013
RASD1	5.86907	7.34177	6.71595	13.9266	11.2119	10.3004
RASSF3	0.848086	2.19464	1.46094	2.22516	2.7287	3.30204
RPS6KA4	2.91039	4.49467	3.79228	6.39444	6.14492	5.00885
RTKN	4.69669	6.61262	6.33336	9.59917	9.70835	8.28835
AC005832.4	9.03005	6.81431	9.53139	4.55584	4.10726	1.85748
AC009107.2	2.66422	7.22663	5.23878	7.71255	8.7556	15.5915
AC126755.7	0.0591356	0.152432	0.0871489	0.00736253	0.00762094	0.0124075
AC140504.1	0.321243	0.221801	0.281798	0.0571366	0.029571	0
AC242426.2	0.0291606	0.0187916	0.0859488	0.130701	0.232996	0.128484
ADRB1	0.103261	0.068249	0.0682843	0.257124	0.194493	0.233321
AL627171.4	954.897	584.79	764.128	601.136	423.531	432.693
ANKHD1-EIF4EBP3	0.462216	0.567026	0.42964	0.184784	0.125692	0.153477
ARL8A	0.83112	0.892645	0.885602	1.6891	1.9374	1.20528
ATP6V0C	15.4791	22.9233	21.7314	35.8694	31.8556	23.8393
BRD1	3.23918	3.35931	3.44593	2.14744	1.53682	2.51938
C1QTNF1	0.665032	0.932358	0.741908	1.5738	1.25612	1.2036
CARHSP1	4.67028	8.80008	7.08039	11.2466	11.9035	9.97597
CD3G	0.0755135	0.196	0.115922	0.258545	0.283838	0.356485
CHP1	30.4384	71.6629	56.1208	67.1891	89.3852	109.231
CILP2	0.620088	0.891952	0.972307	1.74395	1.04171	1.48689
CLDN6	4.71956	5.39692	4.63685	8.03626	9.91041	6.2763
CNOT9	9.28323	21.034	16.3444	18.7972	26.1621	31.7443
CTF1	1.7408	1.80735	1.83501	1.37265	0.710414	0.837019
DHRS3	13.3778	24.3181	19.5076	24.0773	35.2594	39.2066
DUSP5	1.97113	2.30113	1.97634	4.29172	4.09874	3.10676
DUSP8	1.66443	1.94446	1.64961	1.15126	0.614647	1.26618
ENTPD8	1.11503	1.21586	1.26483	1.9393	2.06221	1.86623
EPC2	0.651624	0.592876	0.606564	0.4444	0.374417	0.357039
EPHX1	1.61698	2.03646	1.91488	3.16357	2.92729	2.41322
EPN1	0.826289	1.36283	1.13088	2.29635	1.63172	1.44041
ETV6	0.701137	1.12956	0.971771	1.24705	1.48874	1.80383
FAM131B	1.04741	1.49186	1.40619	2.17809	2.07552	1.90223
FBXO44	1.58783	1.79358	2.00884	3.1528	3.55452	2.5417
FKBP8	14.206	21.6403	18.1089	31.8556	26.9263	26.0243
FOXA3	1.93022	2.58529	2.20317	3.56236	3.84834	3.4543
GCM1	0.121564	0.5036	0.45854	0.713509	1.07426	1.42104
GDF1	1.31038	1.48781	1.3334	0.804078	0.89261	0.923002
GDI1	2.5765	4.17797	3.68872	5.10618	5.47479	5.23721
IFT27	0.238106	0.278392	0.270208	0.348984	0.532137	0.436342
INMT	1.15119	1.8738	1.5367	2.94663	3.51078	3.99807
KCNK10	0.184157	0.2543	0.247701	0.425806	0.365408	0.46305
KLF4	0.507568	0.495583	0.46953	0.344692	0.178395	0.186712
LZTS3	0.639833	0.87942	0.84622	1.1977	1.23397	1.26266
MAT1A	1.01458	1.13922	0.906184	1.38622	1.8509	1.49979
MBOAT1	1.7916	4.32801	3.39291	4.16237	6.58137	7.48291
RTN2	0.800399	1.17298	1.04727	1.76952	1.74486	1.3576
S1PR2	2.67697	5.9282	4.95578	6.41831	6.96807	9.25915
SERPINF2	5.90114	8.44696	8.06783	14.5149	12.0036	11.7882
SKIL	1.00812	1.51918	1.31807	1.54093	1.96278	2.48941
SLC16A3	0.324461	0.398863	0.422474	0.890665	0.544087	0.631553
SLC35F2	15.0809	42.0787	30.1984	41.1073	52.1425	65.523
SLC66A2	2.22979	3.15505	2.84066	5.07425	4.45943	4.1834
SLC7A8	5.85045	7.84144	6.90285	10.2387	10.3903	10.8506
SLC9A3R2	1.3731	2.21212	1.75375	3.62424	2.12346	2.72971
SNX32	0.236721	0.274859	0.180715	0.0955861	0.0906958	0.0805416
SRCAP	0.974837	1.0109	1.22761	0.944966	0.332884	0.545672
ST6GALNAC6	6.17621	7.87354	6.92831	11.076	10.8456	11.0806
STX5	1.91445	2.29739	1.95708	3.16917	3.63876	2.72647
SYT15	0.077542	0.141217	0.0786673	0.0461721	0.0260687	0.0282946
TADA2B	2.54096	2.65748	2.87499	1.83591	1.41183	2.1063
TEAD2	1.16646	1.0266	1.07439	1.77499	1.94168	1.6061
TMEM238	43.2768	44.5406	44.6597	32.9079	16.5167	35.2709
TMEM63B	0.245483	0.304668	0.348373	0.713143	0.597568	0.549394
TOB1	27.1266	61.1798	46.5785	60.9065	78.9255	89.2505
TRIM3	0.522043	0.637495	0.605989	0.98384	0.847874	0.975284
TSPAN1	0.17315	0.175028	0.150102	0.0380429	0.013126	0.0534254
TSPYL1	7.25621	15.2654	11.8387	14.5357	18.3932	24.6338
TTN	0.0405782	0.0570925	0.0510797	0.036375	0.0251011	0.0266058
VARS2	1.03022	1.17062	1.18269	1.73808	1.90491	1.67206
YBX2	0.375301	0.660608	0.454504	1.06431	0.826251	0.678067
ZNF284	0.829505	1.18987	1.03922	1.40704	1.4923	1.89226
ZNF618	0.0232465	0.0474379	0.0656624	0.124453	0.0928706	0.109742
ZNF827	0.152832	0.17006	0.150492	0.0908542	0.0940429	0.103998

## Sheet: DEGs (FDR P < 0.05)
Name	Max group mean	Log₂ fold change	Fold change	FDR p-value	ENSEMBL
MXRA8	1.31284	0.73551	1.66499	0.034072	ENSG00000162576
NADK	9.07931	0.368714	1.2912	0.0448011	ENSG00000008130
FBXO44	3.08301	0.779822	1.71692	0.00102039	ENSG00000132879
DHRS3	32.8478	0.784719	1.72276	0.00180682	ENSG00000162496
RCC2	9.91509	-0.4184	-1.33644	0.0143169	ENSG00000179051
NBL1	4.66576	0.713833	1.64016	0.00908194	ENSG00000158747
PAQR7	5.6955	0.82988	1.77754	0.0146331	ENSG00000182749
CAP1	53.2456	0.445147	1.36145	0.00400635	ENSG00000131236
TSPAN1	0.166093	-2.16454	-4.48322	0.0414899	ENSG00000117472
HMGCS2	12.9573	0.492306	1.40669	0.00195091	ENSG00000134240
AC242426.2	0.16406	1.89611	3.72207	0.0250905	ENSG00000237188
PSMB4	117.964	0.558893	1.47314	0.0272496	ENSG00000159377
SHC1	10.433	0.452035	1.36797	0.00532156	ENSG00000160691
CRABP2	27.4795	0.409544	1.32827	0.0227939	ENSG00000143320
ATP1B1	34.5812	0.541091	1.45507	0.0420401	ENSG00000143153
ARL8A	1.61059	0.880682	1.84125	0.0133608	ENSG00000143862
IRF6	5.08052	0.401849	1.3212	0.029699	ENSG00000117595
EPHX1	2.83469	0.608407	1.52458	0.0390626	ENSG00000143819
RNF187	33.5914	0.380864	1.30212	0.0271795	ENSG00000168159
SDC1	14.8857	0.36236	1.28553	0.0496447	ENSG00000115884
PPP1CB	59.07	0.433685	1.35068	0.00532156	ENSG00000213639
RTKN	9.19863	0.646735	1.56562	0.000750965	ENSG00000114993
HTRA2	9.10789	0.58358	1.49856	7.91417e-05	ENSG00000115317
EPC2	0.617021	-0.666203	-1.58689	0.0443205	ENSG00000135999
TTN	0.0495834	-0.756687	-1.68961	0.0108964	ENSG00000155657
CNOT9	25.5679	0.716907	1.64365	0.0254544	ENSG00000144580
RETREG2	5.86321	0.414411	1.33275	0.0182808	ENSG00000144567
ITM2C	88.5253	0.518165	1.43213	0.000246817	ENSG00000135916
IL17RC	2.43842	0.502272	1.41644	0.0496447	ENSG00000163702
CTDSPL	4.8695	-0.445363	-1.36166	0.00939671	ENSG00000144677
CSRNP1	5.52974	0.475068	1.38998	0.011198	ENSG00000144655
DAG1	12.6197	0.369683	1.29207	0.0379259	ENSG00000173402
TMF1	3.86972	-0.386419	-1.30714	0.0377558	ENSG00000144747
PLXNA1	7.99415	-0.591905	-1.50724	0.0318039	ENSG00000114554
SKIL	1.99771	0.639991	1.55832	0.0359876	ENSG00000136603
TADA2B	2.69114	-0.591048	-1.50634	0.0244219	ENSG00000173011
MOB1B	1.1559	-0.522283	-1.43623	0.0254861	ENSG00000173542
PPP3CA	10.3413	0.597566	1.51316	0.0415883	ENSG00000138814
ZNF827	0.157795	-0.709502	-1.63524	0.0459087	ENSG00000151612
ANKRD33B	1.89759	-0.391802	-1.31203	0.0459087	ENSG00000164236
FER	1.74106	-0.422001	-1.33978	0.0197825	ENSG00000151422
ANKHD1-EIF4EBP3	0.486294	-1.65429	-3.14769	4.16771e-13	ENSG00000254996
PCDHGB5	1.87525	0.626118	1.54341	0.01345	ENSG00000276547
PCDHGC3	0.0930117	-5.25616	-38.2175	0.0279506	ENSG00000240184
GNPDA1	31.716	0.449609	1.36567	0.0038737	ENSG00000113552
FOXQ1	28.8129	-0.371522	-1.29372	0.0376063	ENSG00000164379
MBOAT1	6.07555	0.939075	1.9173	0.00539252	ENSG00000172197
C6orf62	102.394	0.553154	1.46729	0.0443069	ENSG00000112308
VARS2	1.77168	0.649741	1.56889	0.0015509	ENSG00000137411
RGL2	5.72669	0.542579	1.45657	0.000545747	ENSG00000237441
HMGA1	61.396	0.565814	1.48022	0.00165238	ENSG00000137309
MTCH1	141.744	0.419569	1.33753	0.00828559	ENSG00000137409
MED20	18.2537	0.39653	1.31634	0.0224932	ENSG00000124641
KLHDC3	59.4968	0.389362	1.30981	0.0224932	ENSG00000124702
PTK7	8.23495	0.717964	1.64486	0.000246817	ENSG00000112655
TMEM63B	0.620035	1.05248	2.07409	0.00141779	ENSG00000137216
GCM1	1.0696	1.56958	2.96817	0.00179228	ENSG00000137270
TSPYL1	19.1876	0.743142	1.67382	0.0112177	ENSG00000189241
FSCN1	6.62603	0.560798	1.47508	0.033049	ENSG00000075618
INMT	3.48516	1.19792	2.29409	6.6828e-09	ENSG00000241644
OGDH	9.16095	0.448674	1.36479	0.0250905	ENSG00000105953
ARF5	137.434	0.236584	1.1782	0.0467691	ENSG00000004059
FAM131B	2.05195	0.643132	1.56172	0.0093376	ENSG00000159784
DPYSL2	14.4177	0.376014	1.29775	0.0317361	ENSG00000092964
BAG4	19.4559	0.430142	1.34737	0.00762982	ENSG00000156735
LY6E	181.215	0.475249	1.39016	0.00133047	ENSG00000160932
HSF1	8.02737	0.386486	1.30721	0.0317361	ENSG00000185122
SLC52A2	55.5034	0.30932	1.23912	0.00239534	ENSG00000185803
UBAP1	16.9693	0.396201	1.31604	0.0244723	ENSG00000165006
PRXL2C	35.695	0.359449	1.28294	0.0459087	ENSG00000158122
KLF4	0.490894	-1.07079	-2.10058	0.0223946	ENSG00000136826
ZNF618	0.109022	1.29552	2.45466	0.0255808	ENSG00000157657
NR6A1	9.4924	0.661754	1.582	0.0314057	ENSG00000148200
NIBAN2	6.78546	0.538514	1.45248	0.0478239	ENSG00000136830
ST6GALNAC6	11.0007	0.653474	1.57295	1.48209e-06	ENSG00000160408
SET	160.95	0.524737	1.43867	0.0485655	ENSG00000119335
SH3GLB2	4.45351	0.573197	1.48782	0.00477063	ENSG00000148341
PTPA	6.35379	0.561969	1.47628	0.0250905	ENSG00000119383
AIF1L	5.07806	0.419192	1.33718	0.0187231	ENSG00000126878
NELFB	19.6947	0.723782	1.65151	0.00285105	ENSG00000188986
ENTPD8	1.95592	0.704317	1.62937	0.00648684	ENSG00000188833
AKR1C2	3.04252	0.476726	1.39158	0.00546246	ENSG00000151632
VIM	4.61778	-0.483832	-1.39845	0.0156599	ENSG00000026025
SYT15	0.0991423	-1.56403	-2.95679	0.0478239	ENSG00000204176
LRRC20	6.16961	0.484303	1.39891	0.00391605	ENSG00000172731
SGPL1	31.5034	0.555998	1.47019	0.0230383	ENSG00000166224
MAT1A	1.57897	0.623024	1.5401	0.0443205	ENSG00000151224
ARMH3	2.77526	0.49412	1.40846	0.042447	ENSG00000120029
DUSP5	3.83241	0.875698	1.8349	0.000215768	ENSG00000138166
ADRB1	0.228313	1.48282	2.79495	0.0347647	ENSG00000043591
CD151	25.7973	0.51509	1.42908	0.000377133	ENSG00000177697
DUSP8	1.75283	-0.796263	-1.7366	0.0126703	ENSG00000184545
TRIM3	0.935666	0.674546	1.59609	0.00824492	ENSG00000110171
TMEM41B	23.0333	0.372994	1.29504	0.0341496	ENSG00000166471
IPO7	7.34041	-0.37186	-1.29402	0.0414899	ENSG00000205339
FAM111B	7.26385	-0.483065	-1.39771	0.00312138	ENSG00000189057
DDB1	19.6769	0.399929	1.31944	0.0143169	ENSG00000167986
FADS2	3.3738	0.577751	1.49252	0.015057	ENSG00000134824
RAB3IL1	1.46599	0.738898	1.6689	0.0106281	ENSG00000167994
EML3	4.21482	0.472174	1.3872	0.00532156	ENSG00000149499
STX5	3.17813	0.622691	1.53974	0.0317361	ENSG00000162236
ESRRA	26.4697	0.389807	1.31022	0.0241905	ENSG00000173153
RPS6KA4	5.8494	0.649444	1.56856	0.00646146	ENSG00000162302
MALAT1	65.8264	-0.486273	-1.40082	0.000863008	ENSG00000251562
SNX32	0.230765	-1.39176	-2.62398	0.0250905	ENSG00000172803
RAB1B	36.5116	0.412947	1.3314	0.0130296	ENSG00000174903
SSH3	4.0819	0.577493	1.49225	0.0414899	ENSG00000172830
FADD	45.7528	0.539103	1.45307	0.000750965	ENSG00000168040
DGAT2	28.1054	0.321936	1.25001	0.00109631	ENSG00000062282
TSKU	11.1143	0.513372	1.42738	0.000750965	ENSG00000182704
SLC35F2	52.9243	0.861951	1.81749	0.00821529	ENSG00000110660
ZPR1	31.0916	0.325536	1.25313	0.000891947	ENSG00000109917
PAFAH1B2	70.0076	0.755902	1.68869	0.00248805	ENSG00000168092
CD3G	0.299623	1.22024	2.32985	0.0414899	ENSG00000160654
HYOU1	11.4911	0.539006	1.45297	0.000142695	ENSG00000149428
OAF	22.6525	0.391386	1.31165	0.0244723	ENSG00000184232
AC005832.4	8.45858	-1.2712	-2.41362	4.85505e-05	ENSG00000272921
USP5	50.4237	0.376493	1.29818	0.0279951	ENSG00000111667
ETV6	1.51321	0.697078	1.62122	0.0128214	ENSG00000139083
FAM234B	4.19871	0.565211	1.4796	0.0325548	ENSG00000084444
RASSF3	2.75197	0.875023	1.83404	0.0143169	ENSG00000153179
VPS37B	3.52016	0.562821	1.47716	0.0241581	ENSG00000139722
LATS2	2.1748	-0.518745	-1.43271	0.0256398	ENSG00000150457
SLC7A8	10.4932	0.612034	1.52841	5.1981e-06	ENSG00000092068
AL161665.1	2.46651	-0.509409	-1.42347	0.0380937	ENSG00000285608
AL627171.4	767.938	-0.663679	-1.58412	0.00485971	ENSG00000282885
RBM25	4.02178	-0.378064	-1.2996	0.0374754	ENSG00000119707
KCNK10	0.418088	0.886889	1.84918	0.00337188	ENSG00000100433
CHP1	88.6018	0.748253	1.67976	0.0152532	ENSG00000187446
EHD4	13.5453	0.413201	1.33164	0.0119559	ENSG00000103966
SORD	15.0291	0.375907	1.29765	0.0321866	ENSG00000140263
LINC01578	6.01409	-0.39813	-1.3178	0.0261748	ENSG00000272888
PCSK6	2.41474	-0.572823	-1.48743	0.0406772	ENSG00000140479
METRN	12.1069	0.440697	1.35726	0.0241581	ENSG00000103260
SLC9A3R2	2.8258	0.665736	1.58638	0.0495088	ENSG00000065054
ATP6V0C	30.5214	0.60865	1.52483	0.0166594	ENSG00000185883
CLDN6	8.07432	0.715158	1.64166	0.00547257	ENSG00000184697
CARHSP1	11.042	0.69104	1.61445	0.00513644	ENSG00000153048
USP7	4.86857	-0.444593	-1.36093	0.00706223	ENSG00000187555
EMP2	24.2104	-0.244192	-1.18443	0.0372827	ENSG00000213853
AC140504.1	0.274948	-3.19884	-9.18223	0.0459087	ENSG00000261130
NOMO3	6.07488	0.389673	1.3101	0.0272203	ENSG00000103226
AC126755.7	0.0995721	-3.30318	-9.87091	0.01345	ENSG00000285628
PPP4C	119.014	0.456322	1.37204	0.00260859	ENSG00000149923
SRCAP	1.07111	-0.820898	-1.76651	0.0366724	ENSG00000080603
CTF1	1.79439	-0.886567	-1.84877	0.0202057	ENSG00000150281
AC009107.2	10.6865	1.08031	2.1145	0.00312138	ENSG00000260927
NFAT5	2.28989	-0.414699	-1.33302	0.0491886	ENSG00000102908
CHMP1A	72.2314	0.360147	1.28356	0.0419303	ENSG00000131165
SPATA2L	12.3415	0.493944	1.40829	0.00200797	ENSG00000158792
YWHAE	279.968	0.439853	1.35647	0.00424704	ENSG00000108953
SERPINF2	12.7689	0.77367	1.70961	7.89099e-05	ENSG00000167711
PHF23	9.60146	0.437454	1.35421	0.0119694	ENSG00000040633
YBX2	0.85621	0.78315	1.72088	0.0478239	ENSG00000006047
RASD1	11.813	0.829851	1.7775	1.49207e-05	ENSG00000108551
NUFIP2	2.83415	-0.380449	-1.30175	0.04301	ENSG00000108256
PSMD3	29.8564	0.413735	1.33213	0.0111386	ENSG00000108344
RAB5C	22.076	0.610317	1.52659	0.0122656	ENSG00000108774
HDAC5	3.15979	0.517157	1.43113	0.0496447	ENSG00000108840
KPNB1	35.4508	-0.416226	-1.33443	0.00949763	ENSG00000108424
ANKRD40	29.872	0.529593	1.44352	0.0487945	ENSG00000154945
TOB1	76.3608	0.764569	1.69886	0.00613347	ENSG00000141232
ARHGAP27P1-BPTFP1-KPNA2P3	0.177531	-1.77287	-3.41734	0.0494514	ENSG00000215769
RGS9	2.60545	0.54998	1.46407	0.01345	ENSG00000108370
TTYH2	2.02127	0.539804	1.45377	0.00949763	ENSG00000141540
C1QTNF1	1.34451	0.783027	1.72074	0.00312138	ENSG00000173918
NOTUM	1.95613	0.749932	1.68171	0.0129837	ENSG00000185269
SLC16A3	0.688768	0.851219	1.80402	0.0110423	ENSG00000141526
FAM210A	11.4841	0.580872	1.49575	0.0248516	ENSG00000177150
SLC66A2	4.57236	0.738261	1.66816	0.00012443	ENSG00000122490
GAMT	71.4512	0.237685	1.1791	0.0478239	ENSG00000130005
ABHD17A	6.416	0.377072	1.2987	0.0414899	ENSG00000129968
TLE5	15.9471	0.371395	1.2936	0.0371266	ENSG00000104964
FZR1	4.92553	0.473252	1.38823	0.0308941	ENSG00000105325
DAPK3	12.82	0.451472	1.36743	0.00532156	ENSG00000167657
SH3GL1	17.6723	0.562514	1.47684	0.0187231	ENSG00000141985
PNPLA6	2.31528	0.645523	1.56431	0.0119694	ENSG00000032444
CERS4	8.61873	0.478119	1.39293	0.00297939	ENSG00000090661
RAB11B	20.4703	0.627455	1.54484	0.0112177	ENSG00000185236
FBXL12	7.35459	0.38299	1.30404	0.049576	ENSG00000127452
S1PR2	7.54851	0.739345	1.66942	0.0224932	ENSG00000267534
DNM2	7.32283	0.357233	1.28097	0.0490747	ENSG00000079805
CALR	107.577	0.412917	1.33138	0.0105797	ENSG00000179218
GIPC1	36.9848	0.567379	1.48183	3.37167e-05	ENSG00000123159
DNAJB1	49.7057	0.368483	1.29099	0.0348861	ENSG00000132002
ABHD8	10.3343	0.573427	1.48805	0.00443087	ENSG00000127220
FKBP8	28.2687	0.652735	1.57215	0.000264869	ENSG00000105701
GDF1	1.3772	-0.655821	-1.57551	0.0473787	ENSG00000130283
COPE	89.8151	0.253011	1.19169	0.0253758	ENSG00000105669
CILP2	1.42419	0.783794	1.72165	0.01345	ENSG00000160161
RYR1	0.642095	0.56057	1.47485	0.0246187	ENSG00000196218
SUPT5H	8.32309	0.483221	1.39786	0.0015509	ENSG00000196235
ZNF284	1.5972	0.651227	1.5705	0.0264373	ENSG00000186026
CLPTM1	22.7089	0.494663	1.40899	0.000833664	ENSG00000104853
RTN2	1.62399	0.688877	1.61203	0.037307	ENSG00000125744
FOXA3	3.62167	0.691172	1.61459	0.0093376	ENSG00000170608
CALM3	31.4314	0.268725	1.20474	0.0146331	ENSG00000160014
SLC1A5	176.868	0.306964	1.2371	0.00195091	ENSG00000105281
TEAD2	1.77426	0.689446	1.61266	0.014708	ENSG00000074219
EPS8L1	9.39781	0.373029	1.29507	0.0414899	ENSG00000131037
TMEM238	44.159	-0.65102	-1.57028	0.0317361	ENSG00000233493
EPN1	1.78949	0.694225	1.61802	0.0112177	ENSG00000063245
LZTS3	1.23144	0.650154	1.56934	0.015057	ENSG00000088899
BCL2L1	77.0952	0.357068	1.28082	0.0443434	ENSG00000171552
MMP24	5.60779	-0.483382	-1.39802	0.00368483	ENSG00000125966
TOP1	29.5153	-0.384306	-1.30523	0.0252943	ENSG00000198900
PARD6B	96.8748	0.590538	1.50581	0.0244723	ENSG00000124171
STMN3	13.5266	0.461197	1.37668	0.00440416	ENSG00000197457
SLC2A4RG	13.1655	0.388731	1.30924	0.0317361	ENSG00000125520
CU633904.2	3.32312	-0.583309	-1.49828	0.0443434	ENSG00000276077
PES1	18.0091	0.540586	1.45456	0.000142695	ENSG00000100029
IFT27	0.439154	0.743033	1.67369	0.034072	ENSG00000100360
MPST	27.6647	0.272322	1.20775	0.0126136	ENSG00000128309
CDC42EP1	30.7755	0.532208	1.44614	0.0105797	ENSG00000128283
SREBF2	10.0274	0.459154	1.37474	0.0278315	ENSG00000198911
PACSIN2	15.1302	0.362331	1.2855	0.0473787	ENSG00000100266
TTC38	14.1176	0.418796	1.33681	0.0128214	ENSG00000075234
BRD1	3.34814	-0.696476	-1.62054	0.00227254	ENSG00000100425
LMF2	17.5186	0.364638	1.28756	0.0478239	ENSG00000100258
GJB1	19.9268	0.450046	1.36608	0.00532156	ENSG00000169562
MBNL3	4.90331	-0.398589	-1.31822	0.0213186	ENSG00000076770
GDI1	5.27273	0.600366	1.5161	0.0119694	ENSG00000203879
MT-ND1	253.9	-1.12763	-2.185	5.42354e-25	ENSG00000198888
MT-ND2	315.861	-0.993384	-1.99085	2.02562e-19	ENSG00000198763
MT-CO1	1226.1	-1.28928	-2.44406	1.16863e-33	ENSG00000198804
MT-CO2	1358.26	-1.00762	-2.01059	3.22116e-20	ENSG00000198712
MT-ATP8	79.6904	-1.36567	-2.57696	1.75722e-18	ENSG00000228253
MT-ATP6	318.297	-1.10745	-2.15464	3.5518e-24	ENSG00000198899
MT-CO3	1326.58	-0.79683	-1.73728	3.37637e-12	ENSG00000198938
MT-ND3	81.4814	-0.381819	-1.30298	0.0441697	ENSG00000198840
MT-ND4L	102.547	-1.12024	-2.17383	1.44878e-11	ENSG00000212907
MT-ND4	382.582	-1.12811	-2.18573	3.26313e-25	ENSG00000198886
MT-ND5	100.67	-1.20897	-2.31172	4.80008e-16	ENSG00000198786
MT-ND6	65.0838	-1.29446	-2.45285	2.93247e-14	ENSG00000198695
MT-CYB	214.37	-1.11641	-2.16807	1.38006e-24	ENSG00000198727

## Sheet: Raw RPKM
Raw RPKM for all genes
Data.Matrix	C1	C2	C3	L1	L2	L3
DDX11L1	0	0	0	0	0	0
WASH7P	0.393088	0.345425	0.570521	0.533896	0.713819	0.506098
MIR6859-1	0	0	0	0	0	0
MIR1302-2HG	0	0	0.0871063	0	0	0
MIR1302-2	0	0	0	0	0	0
FAM138A	0	0	0	0	0	0
OR4G4P	0	0	0	0	0	0
OR4G11P	0	0	0	0	0	0
OR4F5	0	0	0	0	0	0
AL627309.1	0	0	0	0	0	0
AL627309.3	0	0.0196559	0	0	0	0
CICP27	0	0	0	0	0	0
AL627309.6	0	0	0	0	0	0
AL627309.7	0	0	0	0	0	0
AL627309.2	0	0	0	0	0	0
AL627309.5	0.0255474	0.0137193	0.0117655	0.0198795	0.0123463	0.0167506
RNU6-1100P	0	0	0	0	0	0
AL627309.4	0	0	0	0	0	0
FO538757.1	0	0	0	0	0	0
WASH9P	0.535658	1.07639	0.954926	1.39835	1.11341	1.28703
MIR6859-2	0	0	0	0	0	0
AP006222.1	0.0587042	0.0819648	0.144189	0.0657794	0.0718707	0.0708224
AP006222.2	0.0327978	0	0	0	0	0.103221
RPL23AP24	0	0	0	0	0	0
AL732372.1	0	0	0	0	0	0
AL732372.2	0.0194545	0.0167157	0.0047784	0.0145328	0.0250715	0.00816365
WBP1LP7	0	0	0	0	0	0
OR4F29	0	0	0	0	0	0
CICP7	0	0	0	0	0	0
AL732372.3	0	0	0	0.0485131	0	0
FO681485.1	0	0	0	0	0	0
AL669831.3	0.0132125	0.0141905	0.0162261	0.0328997	0.0397301	0.0323418
AC114498.1	0	0	0	0	0	0
MTND1P23	0	0	0	0	0	0
MTND2P28	0	0	0	0	0	0
MTCO1P12	0	0	0	0	0	0
AC114498.2	0	0	0	0	0	0
MTCO2P12	0	0	0	0	0	0
MTATP8P1	0	0	0	0	0	0
MTATP6P1	0	0	0	0	0	0
MTCO3P12	0	0	0	0	0	0
WBP1LP6	0	0	0	0	0	0
OR4F16	0	0	0	0	0	0
CICP3	0	0.0105605	0	0	0	0
AL669831.1	0.0638006	0.141078	0.0737442	0.0654158	0.053202	0.0629941
RNU6-1199P	0	0	0	0	0	0
AL669831.2	0	0	0	0	0	0
LINC01409	0.0308291	0.0147161	0.0210339	0.038383	0.0441446	0.0143741
AL669831.6	0	0	0	0	0	0
AL669831.4	0.166095	0.0297317	0.10199	0.103396	0.107025	0.116163
FAM87B	0.0247962	0.0665796	0	0	0.0319555	0.0130065
LINC01128	0.717309	0.596819	0.580351	0.634347	0.658594	0.634625
LINC00115	0	0	0	0	0	0
AL669831.7	0	0	0	0	0	0.0307699
FAM41C	0	0	0	0	0	0
TUBB8P11	0	0	0	0	0	0
AL669831.5	0	0	0	0	0	0
AL645608.6	0	0	0	0	0	0
AL645608.2	0	0	0.00974208	0	0	0
AL645608.4	0	0	0	0	0	0
LINC02593	0	0	0	0	0.0343173	0.0139678
SAMD11	0.028923	0.0310641	0.0213121	0.014404	0.0521832	0.0364107
NOC2L	29.9256	32.4591	31.2023	29.7121	30.5359	36.157
KLHL17	0.659888	0.701117	0.688409	0.856915	0.457212	0.722043
PLEKHN1	0.328757	0.435732	0.524009	0.635738	0.351561	0.513664
PERM1	0.0493499	0.0681468	0.00865805	0.0526645	0.0726838	0.0147918
AL645608.7	0	0	0	0	0	0
HES4	44.1543	52.2928	49.8771	52.6615	49.2786	55.1548
ISG15	71.081	68.7176	73.8223	67.3872	79.4401	78.4536
AL645608.3	0	0	0	0	0	0
AL645608.1	0	0	0	0	0	0
AGRN	0.554072	0.833605	0.881559	0.935605	0.459649	0.491835
AL645608.5	0	0	0	0	0.386924	0.0629941
AL390719.1	0.920421	0.812029	0.753577	0.859462	0.988473	1.02306
AL645608.8	0	0	0.10728	0.0362532	0	0.0305472
RNF223	0.0889337	0.0545812	0.0468081	0.094907	0.016373	0.0399847
C1orf159	1.9855	2.44826	2.54155	2.88084	2.44559	2.61167
AL390719.3	0.0220449	0.0236768	0	0	0.0852292	0.0462532
LINC01342	0.0149007	0.0320075	0	0	0	0.0156319
MIR200B	0	0	0	0	0	0
MIR200A	0	0	0	0	0	0
MIR429	0	0	0	0	0	0
AL390719.2	0	0	0	0	0	0
TTLL10-AS1	0	0.00734034	0	0	0	0
TTLL10	0	0.0129695	0	0	0	0
TNFRSF18	0.151938	0.163185	0.139946	0.260104	0.17133	0.159393
TNFRSF4	0	0	0	0	0	0.0147059
SDF4	48.7209	52.2019	52.2492	62.6413	48.4102	55.3117
B3GALT6	21.1702	23.2919	22.2048	25.9288	21.1162	24.2764
C1QTNF12	0.14801	0.289031	0.0826231	0.201029	0.190744	0.310546
AL162741.1	0	0	0	0	0	0
UBE2J2	18.4886	18.2286	17.5908	19.4789	19.4759	19.2883
LINC01786	0	0	0	0	0	0
SCNN1D	0	0.0322063	0.0220958	0	0	0.0251663
ACAP3	0.931521	1.33099	1.12016	1.65336	1.34339	1.52983
MIR6726	0	0	0	0	0	0
PUSL1	26.8191	25.8945	27.4992	26.5706	28.7303	26.7448
INTS11	7.68518	8.59156	7.98472	8.08383	7.70905	8.74928
MIR6727	0	0	0	0	0	0
AL139287.1	0.0625366	0.134332	0	0	0.0805924	0.131211
CPTP	6.19776	7.7626	6.83405	9.31611	8.75426	8.41478
TAS1R3	0.013893	0.029843	0	0	0.0179043	0.0218621
DVL1	1.77841	2.33081	1.82514	2.43094	1.87517	1.91134
MIR6808	0	0	0	0	0	0
MXRA8	0.699782	1.05938	0.597487	1.40229	1.19384	1.34239
AURKAIP1	207.446	201.723	207.374	199.177	207.565	221.13
NDUFB4P8	0	0	0	0	0	0
CCNL2	5.5481	6.04576	5.71546	5.80741	5.58023	6.09362
MRPL20-AS1	5.3494	6.88421	6.71034	6.7315	6.17988	6.66411
MRPL20	43.4976	41.9015	43.4874	40.5135	41.5757	40.4519
RN7SL657P	0	0	0	0	0	0
AL391244.2	0	0	0	0	0	0
ANKRD65	0.566047	0.53931	0.493339	0.579708	0.635351	0.421422
AL391244.1	0.0889103	0	0	0	0.171871	0
TMEM88B	0	0	0	0	0	0
LINC01770	0.0567312	0.0304654	0	0.211896	0.0365554	0.178545
VWA1	13.5684	18.1866	16.915	22.4173	15.3363	20.0689
ATAD3C	0.00606359	0.00651246	0.02234	0	0.0234429	0
ATAD3B	6.95971	7.85608	7.59064	8.0433	6.58115	7.95688
AL645728.2	0.109723	0	0.0898338	0.136608	0.282806	0.0767383
ATAD3A	20.7392	27.7713	24.0956	30.7279	22.2152	28.0801
TMEM240	0	0	0	0	0	0.0126051
SSU72	25.5591	26.3158	26.7873	29.3676	28.3436	28.5957
AL645728.1	0.0861087	0.0616554	0.211499	0.107208	0.14796	0.090334
AL691432.3	0	0	0	0	0	0
FNDC10	20.4796	24.3027	23.6017	24.1535	16.0523	21.3534
AL691432.4	0.0395724	0.0425018	0.0161995	0.0164229	0.0169993	0.0830283
AL691432.2	0	0	0	0	0	0
MIB2	0.506627	0.700865	0.605279	0.857017	0.610322	0.748126
MMP23B	0.372214	0.446799	0.389891	0.381636	0.493788	0.333054
CDK11B	3.11428	4.23677	4.1391	4.53221	2.17618	2.62094
FO704657.1	0	0.0648152	0	0	0.0777717	0
SLC35E2B	1.10398	1.32357	1.25419	1.07969	1.08818	1.24493
AL691432.1	0.048086	0	0	0	0	0
MMP23A	0	0	0	0	0	0
CDK11A	0.935184	1.28993	1.13684	1.24707	0.679068	0.871511
AL031282.2	0.147335	0.204183	0.14592	0.254443	0.195999	0.154564
AL031282.1	0.0262477	0	0	0.010893	0.0563767	0.0183571
SLC35E2A	1.45217	2.01345	1.69115	1.86643	1.57701	1.81563
NADK	6.02395	7.89884	7.16913	9.3399	8.6233	9.27472
GNB1	21.3542	27.442	23.7413	28.443	24.439	29.4951
AL109917.1	0.0532873	0.171696	0.0327209	0.033172	0.0686726	0.055902
CALML6	0	0	0	0	0	0
TMEM52	4.49592	5.33105	4.48383	5.50361	5.26903	5.06473
CFAP74	0	0.0124382	0.00568896	0.00576739	0.0029849	0.00242982
AL391845.2	0.011701	0	0	0.014568	0.0150793	0
GABRD	0.0146121	0.020925	0	0.0303207	0.0125539	0.0204388
AL391845.1	0	0	0	0	0	0
PRKCZ	3.46638	4.13065	3.60981	4.07358	3.54546	3.98201
AL590822.2	0	0	0	0	0	0
PRKCZ-AS1	0.12529	0.0897096	0.0170964	0.0346642	0	0.087625
FAAP20	3.73719	4.17534	3.98401	4.97778	4.74496	4.74644
AL590822.1	0	0	0	0	0	0
SKI	0.50121	0.538313	0.52954	0.559782	0.341958	0.382754
AL590822.3	0.0249974	0	0.00511653	0.0103741	0.0107382	0.013112
MORN1	0.169807	0.188077	0.16618	0.165167	0.164126	0.150305
AL589739.1	0	0	0	0	0	0
AL513477.1	0	0	0	0	0	0
AL513477.2	0	0	0	0	0	0
RER1	32.5193	30.178	31.667	30.4237	33.4053	32.6772
PEX10	7.07801	7.27354	6.85383	7.36078	8.62898	8.83553
PLCH2	0.00223325	0	0	0.00278045	0.00575607	0
AL139246.1	0	0	0	0	0	0
AL139246.4	0	0	0	0	0	0
PANK4	3.64033	3.78747	3.82368	3.46866	3.71273	3.92352
HES5	0	0	0	0	0	0.0382532
AL139246.5	0.110368	0.0846704	0.174269	0.0981511	0.101596	0.115784
TNFRSF14-AS1	0	0	0	0	0.00506904	0.00412638
TNFRSF14	0.0737488	0.083377	0.0286012	0.0676562	0.050022	0.0610797
AL139246.2	0	0	0	0	0	0
AL139246.3	0	0	0	0	0	0
PRXL2B	9.76021	11.4902	10.553	11.8218	11.8215	12.0796
MMEL1	0	0	0	0	0	0
MMEL1-AS1	0	0	0	0.0805734	0	0
TTC34	0.0109549	0	0.00336342	0.00340979	0.00352946	0.00287311
AC242022.2	0	0	0	0	0	0
AC242022.1	0	0	0	0	0	0
AL592464.2	0	0	0	0	0	0
AL592464.3	0	0	0	0.0453301	0	0.0381955
AL592464.1	0	0	0	0	0	0
AL589702.1	0	0	0	0	0	0
ACTRT2	0	0	0	0	0	0
PRDM16-DT	0.013453	0.00481629	0.0220287	0.0167493	0.00577906	0.0235219
PRDM16	0.0420155	0.0822882	0.0971276	0.0707729	0.0605165	0.0985254
MIR4251	0	0	0	0	0	0
AL008733.1	0	0.0552795	0	0	0	0
AL512383.1	0	0	0	0	0	0
AL590438.1	0	0	0	0	0	0
AL354743.2	0.198949	0.178064	0.0814428	0.28898	0.0854634	0.139141
AL354743.1	0	0	0.0319452	0.0323856	0	0.0181923
ARHGEF16	5.16879	6.5497	5.66287	6.60463	5.21205	5.68878
AL512413.1	0	0	0	0	0	0
MEGF6	0.998105	1.12372	1.1929	0.982806	0.989712	1.13972
MIR551A	0	0	0	0	0	0
AL513320.1	0.0388089	0.0416818	0	0	0	0
TPRG1L	15.6739	15.3872	15.9276	16.3225	15.8199	15.2722
WRAP73	2.55494	2.38748	2.22902	2.23613	2.38388	2.15287
TP73	0.898931	1.35243	1.16968	1.21246	0.740135	1.15635
AL136528.1	0	0	0	0	0	0
AL136528.2	0	0	0	0	0	0
TP73-AS1	0.00249088	0	0	0	0	0
AL136528.3	0	0	0	0	0	0
CCDC27	0	0	0	0	0	0
SMIM1	1.91932	2.58997	3.20325	2.91042	2.18807	3.12351
LRRC47	20.579	19.745	19.678	20.5691	18.6555	20.2016
RN7SL574P	0	0	0	0	0	0
AL365330.1	0	0	0	0	0	0
CEP104	2.3032	2.77344	2.45568	2.91718	2.08682	2.5996
DFFB	1.69036	1.62792	1.85378	1.72402	2.01764	1.72096
C1orf174	8.13623	8.02952	7.96528	8.86274	8.60664	8.24114
LINC01134	0.0827493	0.0380892	0.0653297	0.110384	0.0837893	0.0310035
LINC01346	0	0.0102596	0	0	0	0
LINC01345	0	0	0	0	0	0
LINC02780	0.0131548	0	0	0	0	0
AL805961.1	0	0	0	0	0	0
EEF1DP6	0	0	0	0	0	0
LINC01777	0	0	0	0	0	0
AL355602.1	0	0	0	0	0	0
Z98747.1	0	0	0	0	0	0
LINC01646	0	0	0	0	0	0
AJAP1	0	0	0	0	0.00248313	0
Z98886.1	0	0	0	0	0	0
BX005132.1	0	0	0	0	0	0
LINC02781	0	0	0	0	0	0
LINC02782	0	0	0	0	0	0
AL139823.1	0	0	0	0	0	0
Z98259.3	0	0	0	0	0	0
Z98259.2	0	0	0	0	0	0
Z98259.1	0	0	0	0	0	0
Z97988.2	0	0	0	0	0	0
AL365255.1	0	0	0	0	0	0
Z97988.1	0	0	0	0	0	0
MIR4689	0	0	0	0	0	0
NPHP4	0.291496	0.383959	0.36699	0.34466	0.271702	0.300029
KCNAB2	0.123976	0.164572	0.14199	0.216789	0.190289	0.200204
CHD5	0	0.0102739	0	0	0.0030819	0
AL031847.2	0.218454	0.0782084	0.0447137	0.226651	0.469211	0.190978
RPL22	29.6655	31.2169	28.997	30.7174	26.294	26.8544
AL031847.1	0	0	0	0	0	0
RNF207	0.117127	0.16904	0.112377	0.164054	0.146227	0.126714
ICMT	30.0437	27.9431	28.2988	30.464	29.4297	29.4136
LINC00337	0.921341	1.01154	0.729185	1.15984	1.25332	1.06321
HES3	0	0	0	0	0	0
GPR153	0.299008	0.494065	0.381334	0.493977	0.40757	0.488617
ACOT7	62.6892	61.697	63.1865	59.0365	61.3423	63.9538
AL031848.2	0	0	0	0	0	0
HES2	0.0803597	0.0767186	0.104172	0.111167	0.195616	0.145188
ESPN	0.576395	0.663815	0.584204	1.01159	0.850208	0.757669
MIR4252	0	0	0	0	0	0
AL031848.1	0	0	0	0	0	0
TNFRSF25	0.129629	0.50242	0.332236	0.231561	0.0581063	0.218766
PLEKHG5	0.25669	0.290396	0.226973	0.40907	0.335213	0.384181
NOL9	4.27606	5.69083	5.12909	5.23287	4.29129	5.13717
RNU6-731P	0	0	0	0	0	0
AL591866.1	0	0	0	0	0	0
TAS1R1	0	0.0187598	0	0	0	0.00916195
ZBTB48	1.52542	1.56936	1.76162	1.62597	1.54509	1.62835
KLHL21	6.58658	7.18311	6.76585	7.48625	6.604	7.20334
PHF13	5.72906	5.48217	5.27279	6.51222	5.8757	6.07293
THAP3	4.8136	4.10666	4.84864	4.73097	4.62199	5.23637
DNAJC11	10.4668	11.5629	11.6061	10.3589	9.56578	10.9306
LINC01672	0	0	0	0	0	0
AL591163.1	0	0	0	0	0	0
CAMTA1-DT	0	0	0	0	0	0
CAMTA1	6.48391	7.38277	6.89415	7.54154	7.63031	7.36464
AL590128.1	0	0	0	0	0	0
AL512330.1	0	0	0	0	0	0
RNU1-8P	0	0	0	0	0	0
CAMTA1-IT1	0.0661346	0.0710304	0	0	0.170458	0.0693798
CAMTA1-AS2	0	0	0	0	0	0
CAMTA1-AS1	0	0	0	0	0	0
AL359881.3	0	0	0	0	0	0
AL359881.2	0	0	0	0	0	0
AL359881.1	0	0	0	0	0	0
VAMP3	35.6125	32.5001	33.0295	30.3618	30.8127	31.4669
Z98884.2	0	0	0	0	0	0
PER3	1.29413	1.77099	1.59347	1.51447	1.27587	1.6164
Z98884.1	0.26175	0.343599	0.0357171	0.144838	0.299843	0.213573
UTS2	5.14861	5.94954	5.84296	7.21561	6.44406	6.4617
TNFRSF9	0.453729	0.42589	0.440159	0.356032	0.388183	0.351995
AL009183.1	0	0	0	0	0	0
PARK7	186.839	177.362	177.426	176.988	189.027	197.729
AL034417.1	0	0	0	0	0	0
AL034417.5	0.0293236	0.0503908	0.0144048	0.051112	0.022674	0.0430674
AL034417.4	0	0.0248572	0.0568459	0.0576297	0	0.0242796
ERRFI1	6.88535	6.34659	6.4554	5.9331	6.20089	5.9749
AL034417.3	0.0236195	0.06342	0.029007	0	0	0.0247785
AL034417.2	0	0	0	0	0	0
AL358876.1	0	0	0	0	0	0
LINC01714	0.0482301	0.103601	0.0888466	0	0	0
RNU1-7P	0	0	0	0	0	0
AL358876.2	0	0	0	0	0	0
RNU6-991P	0	0	0	0	0	0
SLC45A1	0.0334337	0.0448859	0.0410598	0.0728453	0.0646302	0.06138
AL356072.1	0	0	0	0	0	0
RERE	1.01435	1.33378	1.23101	1.5078	0.707616	0.850581
RERE-AS1	0.0204916	0	0	0	0.0792241	0
AL096855.1	0	0	0	0	0	0
AL096855.2	0	0	0	0	0	0
RPL7P11	0	0	0	0	0	0
RPL7P7	0	0	0	0	0	0
AL357552.1	0	0	0	0	0	0
AL357552.2	0	0	0	0	0	0
AL357552.3	0	0	0	0	0	0
RPL23AP19	0	0	0	0	0	0
ENO1	448.985	409.131	427.127	400.691	456.789	437.808
MIR6728	0	0	0	0	0	0
ENO1-AS1	0.688177	0.284277	0.910158	0.922707	0.341104	0.610877
RNU6-304P	0	0	0	0	0	0
HMGN2P17	0	0	0	0	0	0
AL139415.1	0	0	0	0	0	0
AL139415.2	0	0	0	0	0	0
CA6	0	0	0	0	0	0
RN7SL451P	0	0	0	0	0	0
SLC2A7	0.141165	0.0168461	0.0577878	0.0585845	0.0808542	0.164546
SLC2A5	0.669723	0.684117	0.612393	0.503013	0.750511	0.652946
AL158048.1	0	0	0	0	0	0
GPR157	0.819202	1.29044	0.994879	1.42223	1.0264	1.10767
MIR34AHG	0.0255621	0.0305049	0.0209285	0.0247532	0.0292822	0.0268164
MIR34A	0	0	0	0	0	0
LNCTAM34A	0.0112747	0.036328	0	0.0421119	0.0435899	0.0354838
H6PD	0.823543	0.929011	0.855546	1.10594	0.757608	0.999796
SPSB1	4.5942	6.19656	5.15226	7.58219	6.27865	5.61917
BX323043.1	0	0	0	0	0	0
LINC02606	0.0368115	0.0296524	0.011302	0	0.0237199	0.0289634
RNA5SP40	0	0	0	0	0	0
AL928921.1	0	0	0	0	0	0
SLC25A33	18.3183	17.9101	17.9252	18.6466	18.0293	18.326
AL954705.1	0	0	0	0	0	0
TMEM201	2.29254	3.06018	2.67533	3.8875	3.03467	2.96367
PIK3CD	0.064798	0.0736885	0.107664	0.109149	0.0736823	0.0759749
PIK3CD-AS1	0	0	0	0	0	0
AL691449.1	0	0	0	0	0	0
PIK3CD-AS2	0.719804	0.91114	1.29441	0.76815	1.49083	0.83603
CLSTN1	5.34276	7.80107	6.54445	9.41585	5.98312	6.81288
MZT1P1	0	0	0	0	0	0
AL357140.3	0	0	0	0	0	0
CTNNBIP1	1.92303	2.25951	2.04204	3.32132	3.2236	2.40419
AL357140.1	0	0	0	0	0	0
AL357140.4	0	0	0	0	0	0
LZIC	6.35427	7.39456	6.98364	6.39175	6.69586	6.78668
AL357140.2	0.109723	0	0.202126	0	0.141403	0
NMNAT1	0.424137	0.568012	0.527311	0.391157	0.3509	0.417483
RN7SKP269	0	0	0	0	0	0
TMEM274P	0	0	0	0	0	0
MIR5697	0	0	0	0	0	0
AL603962.1	0	0	0	0	0	0.0580817
RBP7	11.0614	10.1358	9.66391	9.76228	11.9094	9.78279
UBE4B	2.98701	3.26146	3.10027	2.91851	2.55619	2.90878
AL590639.1	0	0	0	0	0	0
PGAM1P11	0.0354987	0	0	0	0	0
RNU6-828P	0	0	0	0	0	0
KIF1B	1.79818	2.1844	1.86202	2.15737	1.68008	1.95072
AL358013.1	0	0	0	0	0	0
RNU6-37P	0	0	0	0	0	0
RN7SL731P	0	0	0	0	0	0
AL139424.3	0	0.0108887	0	0.0252447	0	0.0319071
AL139424.2	0	0.0526596	0.0200712	0.0203479	0	0
PGD	78.2404	68.2728	73.0411	67.4566	69.5722	65.5542
AL139424.1	0	0	0	0	0	0
CENPS-CORT	1.30162	1.35176	1.92879	1.59377	1.20608	1.91846
CENPS	13.7682	15.2768	13.5337	12.1385	13.3653	13.9367
CORT	0.192259	0.412982	0.236112	0.239367	0.440477	0.380975
DFFA	20.8016	22.4901	21.5817	22.5007	20.3181	23.248
AL354956.1	0.155069	0	0.06348	0	0	0.0542262
PEX14	1.63837	2.44936	2.00196	2.90083	2.56763	2.16788
AL139423.2	0.00839331	0	0.0103078	0	0	0
RN7SL614P	0	0	0	0	0	0
CASZ1	0.251272	0.439115	0.347813	0.413585	0.263447	0.270303
AL139423.1	0.0487475	0.0818064	0.0486416	0.0417257	0.0510429	0.0639243
HSPE1P24	0	0	0	0	0	0
C1orf127	0	0	0.00829699	0	0	0
CFL1P6	0	0	0	0	0	0
TARDBP	25.5467	24.9225	25.4067	23.3164	22.9305	27.1465
AL109811.3	0.0985271	0.188126	0.107556	0.0136299	0.0282165	0.1493
MASP2	0.0113409	0.0426316	0.0139277	0.0282395	0	0.0297435
AL109811.2	0.333721	0.995625	0.409841	0.64632	0.525646	1.78938
SRM	163.851	176.5	175.054	195.715	154.607	162.545
EXOSC10	12.6236	12.7272	12.3014	12.2052	11.0394	13.7291
AL109811.1	0	0	0	0	0	0
EXOSC10-AS1	0.6305	1.06413	1.10616	0.336424	0.986656	0.42521
MTOR	1.7564	2.25518	1.84018	2.00886	1.55761	1.75098
MTOR-AS1	0	0	0	0	0	0
RNU6-537P	0	0	0	0	0	0
ANGPTL7	0	0	0	0	0	0
RNU6-291P	0	0	0	0	0	0
RPL39P6	0	0	0	0	0	0
UBIAD1	7.98463	8.20329	8.19588	7.29761	7.85368	7.69376
UBE2V2P3	0	0	0	0	0	0
AL031291.1	0	0	0	0	0	0
MTCYBP45	0	0	0	0	0	0
DISP3	0.0236658	0.0465992	0.0678157	0.0294646	0.045748	0.0248271
AL590989.1	0	0	0	0	0	0
LINC01647	0	0	0	0	0	0
AL031731.1	0.0115278	0.0123811	0.0283144	0.0430571	0	0
FBXO2	59.703	62.4423	63.9859	76.0991	62.5911	64.5861
FBXO44	1.58783	1.79358	2.00884	3.1528	3.55452	2.5417
FBXO6	14.4974	14.0464	14.3869	15.0702	15.9578	15.705
MAD2L2	32.6285	31.0583	31.0989	28.8785	33.7759	33.6429
DRAXIN	0.00983265	0.00704035	0.00402514	0	0	0
AGTRAP	43.5397	40.9707	43.2442	42.7296	49.0201	45.1665
C1orf167	0.052	0.00797848	0.018246	0.00924877	0.00957337	0.00779308
C1orf167-AS1	0	0	0	0	0	0.0271131
MTHFR	0.618522	0.767897	0.754454	0.683932	0.599855	0.728057
CLCN6	0.664543	0.843795	0.73995	0.820019	0.677517	0.817991
AL021155.3	0	0	0	0	0	0
AL021155.4	0	0	0	0	0	0
NPPA	0	0.162038	0	0.0805014	0	0
AL021155.2	0	0	0	0	0	0
NPPB	202.66	186.499	194.913	189.662	221.847	190.821
AL021155.1	0	0	0	0	0	0
AL021155.5	0.0227085	0.0365843	0	0.0141363	0.029265	0.0119114
RNU5E-1	0	0	0	0	0	0
RNU5E-4P	0	0	0	0	0	0
KIAA2013	41.6273	49.2999	47.5624	52.0286	42.6381	48.6482
PLOD1	25.573	25.8579	25.4937	25.9977	22.0684	26.9135
AL096840.3	0	0	0	0	0	0
MFN2	19.887	20.8743	21.0848	20.8618	21.8818	24.2084
AL096840.2	0	0	0	0	0	0
MIIP	16.2411	17.8477	17.8018	17.5359	19.1548	19.6682
AL096840.1	0	0	0	0	0	0
MIR6729	0	0	0	0	0	0
RN7SL649P	0	0	0	0	0	0
TNFRSF8	0.0126648	0	0.0233304	0.0551881	0.0163214	0.0265725
RNU6-777P	0	0	0	0	0	0
RPL23AP89	0	0	0	0	0	0
AL357835.1	0	0	0	0	0	0
MIR7846	0	0	0	0	0	0
TNFRSF1B	3.95504	4.85857	4.30004	5.74349	4.86639	5.81813
MIR4632	0	0	0	0	0	0
RPL10P17	0	0	0	0	0	0
AL031276.1	0	0	0	0	0	0
VPS13D	0.602084	0.642909	0.549566	0.64397	0.468847	0.527982
SNORA59A	0	0	0	0	0	0
LINC02766	0	0	0	0	0	0
DHRS3	13.3778	24.3181	19.5076	24.0773	35.2594	39.2066
RNU6ATAC18P	0	0	0	0	0	0
MIR6730	0	0	0	0	0	0
AC254633.1	0	0	0	0	0	0
AADACL4	0	0	0	0	0	0
AC244670.1	0	0	0	0	0	0
AADACL3	0	0	0.00731077	0	0.00767168	0.00624504
C1orf158	0	0	0	0	0	0
PRAMEF12	0	0	0	0	0	0
PRAMEF1	0	0	0	0	0	0
LINC01784	0	0	0	0	0	0
PRAMEF11	0	0	0	0	0	0
PRAMEF30P	0	0	0	0	0	0
HNRNPCL1	0	0	0	0	0	0
PRAMEF2	0	0	0	0	0	0
PRAMEF4	0	0	0	0	0	0
PRAMEF10	0.158289	0.153006	0.0777578	0.0985373	0.0815965	0.0664226
PRAMEF7	0	0.0780906	0	0	0.0374803	0
RNU6-1072P	0	0	0	0	0	0
PRAMEF29P	0	0	0	0	0	0
PRAMEF6	0	0	0	0	0	0
PRAMEF28P	0	0	0	0	0	0
PRAMEF27	0	0	0	0	0	0
HNRNPCL3	0	0	0	0	0	0
PRAMEF25	0	0	0	0	0	0
PRAMEF34P	0	0	0	0	0	0
PRAMEF35P	0	0	0	0	0	0
HNRNPCL2	0	0	0	0	0	0
PRAMEF36P	0	0	0	0	0	0
AC245056.1	0	0	0	0	0	0
PRAMEF26	0	0	0	0	0	0
HNRNPCL4	0	0	0	0	0	0
PRAMEF9	0	0	0	0	0	0
PRAMEF13	0	0	0	0	0	0
PRAMEF18	0	0	0	0	0	0
PRAMEF31P	0	0	0	0	0	0
PRAMEF5	0	0	0	0	0	0
PRAMEF32P	0	0	0	0	0	0
RNU6-771P	0	0	0	0	0	0
PRAMEF8	0.0747728	0	0.0612187	0.0155157	0	0.117663
PRAMEF33	0	0	0	0	0	0
PRAMEF15	0	0	0	0	0	0
AC243961.1	0	0	0	0	0	0
PRAMEF14	0	0	0	0	0	0
PRAMEF19	0	0	0	0	0	0
PRAMEF17	0	0	0	0	0	0
PRAMEF20	0	0	0	0	0	0
LRRC38	0	0	0	0	0	0
AL354712.1	0	0	0	0	0	0
BRWD1P1	0	0	0	0	0	0
PDPN	0	0.00699382	0	0	0	0.0068313
RNA5SP41	0	0	0	0	0	0
AL359771.1	0	0	0	0	0	0
AL359771.2	0	0	0	0	0	0
PRDM2	0.872925	1.004	0.952618	0.971255	0.660735	0.746517
KAZN	0.285629	0.265621	0.243835	0.236354	0.136914	0.26493
RNU6-1265P	0	0	0	0	0	0
AL357873.1	0	0	0	0	0	0
KAZN-AS1	0	0	0	0	0	0
TBCAP2	0	0	0	0	0	0
AL031293.1	0	0	0	0	0	0.0174285
TMEM51-AS1	0.0423388	0.0498037	0.044568	0.0351419	0.0493665	0.0444163
TMEM51	12.7059	11.1906	10.9812	12.3949	9.92475	11.3492
C1orf195	0	0	0	0	0	0
AL035405.1	0	0	0.0417537	0	0	0
AL391094.1	0	0	0	0.0311117	0	0
FHAD1	0.00188513	0.0121481	0.00463025	0.00469408	0.00485883	0.00593291
FHAD1-AS1	0	0	0	0	0	0
AL031283.2	0	0	0	0	0	0
AL031283.1	0	0	0	0	0	0
EFHD2	20.9288	23.5115	22.579	29.6506	27.0943	26.5528
CTRC	0.00693056	0	0.00851139	0	0	0
CELA2A	0	0.0341357	0	0.0593559	0.0204797	0
CELA2B	0	0	0	0	0	0
CASP9	2.38688	2.50453	2.39682	2.23593	2.52105	2.66742
DNAJC16	1.48562	1.8257	1.74485	1.64607	1.58395	1.90748
SCARNA21B	0	0	0	0	0	0
AL121992.3	0	0	0	0	0	0
AGMAT	35.8694	37.1845	37.4899	42.1337	35.7524	36.1895
AL121992.1	0.0169695	0.0182257	0.0416804	0	0.0546725	0
CHCHD2P6	0	0	0	0	0	0
RNU7-179P	0	0	0	0	0	0
CD24P1	0	0	0	0	0	0
DDI2	2.37665	2.42272	2.23471	2.1668	1.6451	1.96509
RSC1A1	0.598922	0.503419	1.1033	0.307995	1.07387	0.75124
AL121992.2	0	0	0	0	0	0
PLEKHM2	5.58809	6.39058	6.13126	5.56876	4.89883	4.98019
AL450998.3	0.0314927	0.050736	0	0	0	0
SLC25A34	0.0216949	0	0.0266433	0	0.00931955	0.0303459
SLC25A34-AS1	0	0	0	0	0	0
TMEM82	4.70069	5.2463	5.17712	6.0191	6.07945	6.37039
FBLIM1	1.13733	1.11427	1.18553	1.38147	1.37991	1.16986
RPL12P14	0	0	0	0	0	0
UQCRHL	0.011073	0	0.0271974	0.0137862	0.0570801	0.034849
AL450998.1	0	0	0	0	0	0
AL450998.2	0.790647	0.85966	0.851115	1.13021	1.04408	0.624643
SPEN	0.745929	1.25145	1.01947	1.20123	0.384084	0.809028
AL034555.1	0	0	0	0	0	0
ZBTB17	2.06094	2.02395	2.17444	2.26822	2.08369	2.31735
AL355994.4	0	0	0	0	0	0
AL355994.1	0	0	0	0	0	0
AL355994.5	0	0	0	0	0	0
TBC1D3P6	0	0	0	0	0	0
SRARP	0.0317725	0	0	0.0296682	0	0.0166658
AL355994.3	0	0	0	0	0	0
HSPB7	0	0	0	0	0	0
CLCNKA	0	0.0149172	0.00852853	0	0	0
AL355994.2	0.0685771	0	0.0421096	0.170761	0	0.215826
CLCNKB	0.0246402	0	0.0403473	0.0204518	0	0
FAM131C	0.79996	0.708445	0.430889	1.2406	0.976668	0.898105
EPHA2	6.29565	7.20621	6.92985	7.04716	6.0174	6.37219
AL451042.2	0.160216	0.114717	0.29514	0.432191	0.30971	0.58827
AL451042.1	0.13312	0	0	0	0.171555	0
ARHGEF19-AS1	0	0	0	0	0	0
ARHGEF19	1.68872	1.82057	1.62782	1.79308	1.79852	1.7181
ANO7L1	0.0121302	0.0130282	0	0.0151024	0.031265	0.0254509
AL109627.1	0	0	0	0	0	0
CPLANE2	0.429413	0.444729	0.565028	0.477349	0.731271	0.933145
MT1XP1	0	0	0	0	0	0
FBXO42	1.93456	1.89935	1.9645	1.71136	1.72308	1.9817
SZRD1	10.405	10.623	9.95257	10.8947	12.4645	13.9168
RPL22P3	0	0	0	0	0	0
SPATA21	0	0	0	0	0	0
NECAP2	9.09489	8.58243	8.89893	8.83071	10.5521	10.203
LINC01772	0.0148777	0.0559268	0.00913564	0	0.0479332	0.0546272
CROCCP3	0.00699179	0	0.0343463	0.0261149	0	0.0183372
RNU1-1	0	0	0	0	0	0
AL137802.2	0	0	0	0	0	0
AL137802.3	0.139443	0.149766	0.133194	0.0771601	0.119802	0.130031
AL137802.1	0	0	0	0	0	0
LINC01783	0	0	0	0	0	0
RNU1-6P	0	0	0	0	0	0
AL355149.1	0	0	0	0	0	0
NBPF1	1.7612	1.95753	1.81276	1.9852	1.61677	1.86832
AL137798.1	0	0	0	0	0	0
CROCCP2	0.331558	0.467095	0.36488	0.42352	0.399541	0.501413
AL137798.3	0	0	0	0	0	0
MST1P2	0	0.022633	0	0	0	0
AL137798.2	0.0295461	0.0634665	0	0.0367856	0	0.0929876
RNU1-3	0	0	0	0	0	0
AL021920.2	0	0	0	0.0222456	0	0
EIF1AXP1	0	0	0	0	0	0
ESPNP	0.0196934	0.0052878	0.0665096	0.104205	0.0634482	0.0361545
AL021920.1	0	0	0	0	0	0
AL021920.3	0	0	0	0	0	0
CROCC	0.323669	0.505376	0.390815	0.494407	0.43815	0.519313
CROCCP4	0.0316787	0.0680475	0	0.0788815	0	0
RNU1-4	0	0	0	0	0	0
MST1L	0.00911255	0.00489356	0	0	0	0.00477985
BX284668.1	0	0	0	0	0	0
BX284668.3	0	0	0	0	0	0
MIR3675	0	0	0	0	0	0
BX284668.2	0	0	0	0.0182532	0.00944691	0
RNU1-5P	0	0	0	0	0	0
BX284668.5	2.88919	2.96342	3.14015	3.63308	2.92284	2.83394
BX284668.4	0	0	0	0	0	0
RNU1-2	0	0	0	0	0	0
BX284668.6	0	0	0	0	0	0
MFAP2	17.6593	17.4275	18.6594	18.8502	19.397	20.4307
AL049569.2	0	0	0	0	0	0
AL049569.1	0	0	0	0	0	0
ATP13A2	10.6933	14.0957	12.1673	14.944	12.0751	15.0939
SDHB	67.4837	60.2971	64.954	59.1378	63.0339	62.2848
PADI2	0.116673	0.125309	0.128462	0.215386	0.155543	0.173045
LINC02783	0	0	0	0	0	0
AL590644.1	0	0	0	0	0	0
PADI1	0.01477	0.0052878	0.0120927	0.0122594	0	0.0103298
PADI3	0	0	0	0.00942423	0.03902	0.00794093
MIR3972	0	0	0	0	0	0
PADI4	0	0	0	0	0	0
PADI6	0	0	0	0	0	0.0105691
RCC2-AS1	0.388089	3.00109	2.47837	2.70581	0.900251	0.977117
RCC2	10.8594	9.24161	9.64431	8.26684	6.71136	7.32579
ARHGEF10L	1.16538	1.59064	1.29702	1.38292	1.13421	1.52184
LINC02810	0	0	0	0	0	0
ACTL8	63.4242	75.1772	72.9875	79.796	90.9811	71.4527
AL357509.1	0	0	0	0	0	0
LINC01654	0	0	0	0	0	0
IGSF21	0	0	0	0	0	0
AL365209.1	0	0	0	0	0	0
IGSF21-AS1	0	0	0	0	0	0
AL591896.1	0	0	0	0	0	0
KLHDC7A	0.914895	0.922152	1.11782	0.940461	0.810216	0.905646
DYNLL1P3	0	0	0	0	0	0
AL031737.1	0	0	0	0	0	0
PAX7	0.00372921	0.00400527	0.00915964	0.00928592	0.00961182	0
TAS1R2	0	0	0	0	0	0
ALDH4A1	5.54961	6.83129	6.7175	7.36452	7.9656	7.78116
MIR4695	0	0	0	0	0	0
MIR1290	0	0	0	0	0	0
IFFO2	0.382851	0.507696	0.537346	0.530162	0.412836	0.290982
AL137127.1	0	0	0	0	0	0
UBR4	3.29869	3.87929	3.69407	3.72185	2.40307	2.87215
EMC1-AS1	1.90447	1.6875	1.46179	0.82989	1.4726	1.69823
EMC1	6.41565	6.37217	6.49588	6.23175	6.37595	7.23419
MRTO4	36.5393	38.9297	38.5178	35.3215	30.3541	34.7457
AL035413.2	0.0712069	0	0	0	0	0
AKR7L	0.0261624	0.0468318	0	0.0325728	0.0449547	0.128082
AKR7A3	4.25167	4.1183	4.39188	4.35348	4.09662	4.73125
AL035413.1	0	0	0.056467	0	0	0.0482355
AKR7A2	58.9722	57.3984	59.0573	61.1877	62.9335	57.6571
RNU6-1099P	0	0	0	0	0	0
SLC66A1	7.84567	8.14654	8.17836	7.95544	7.34285	8.30607
CAPZB	38.5973	43.1194	41.7174	45.2896	40.5882	43.5247
RN7SL277P	0	0	0	0	0	0
MICOS10	23.6194	25.013	24.1381	24.1363	24.1263	23.1933
RNU4-28P	0	0	0	0	0	0
AL031727.2	0	0	0	0	0	0
NBL1	2.34947	3.68416	2.49791	5.46586	4.52443	4.00699
MICOS10-NBL1	0	0	0	0	0	0
AL031727.1	0	0	0	0	0	0
HTR6	0	0.0136453	0.00780136	0	0	0
TMCO4	1.85182	1.98251	1.87202	2.14988	2.01815	1.91145
RNF186	0.0577031	0	0	0	0.0247878	0
AL391883.1	0	0	0	0	0	0
OTUD3	0.662643	1.16733	0.861152	0.785722	0.605456	0.695158
PLA2G2E	0.0307505	0	0	0	0	0
RN7SL304P	0	0	0	0	0	0
PLA2G2A	3.22333	3.1696	3.25481	4.22716	2.75086	3.44161
PLA2G5	0	0	0	0	0	0
PLA2G2D	0	0	0	0	0	0
PLA2G2F	0	0	0	0	0	0
Z98257.1	0	0	0	0	0	0
PLA2G2C	0	0	0	0	0	0
UBXN10-AS1	0	0	0	0	0	0.148963
UBXN10	0.0217001	0.0139839	0.0159898	0.0216137	0.0223723	0.00455297
LINC01757	0	0	0	0	0	0
Z98257.2	0	0	0	0	0	0
VWA5B1	0	0	0	0	0	0
AL020998.1	0	0	0	0	0	0
LINC01141	0.0112197	0	0	0	0	0
AL139254.1	0	0	0	0	0	0
AL139254.2	0	0	0.0442465	0.0224283	0	0.0188982
AL139254.3	0.214889	0.230796	0.307887	0.133771	0.230776	0.112716
CAMK2N1	7.37611	6.97665	7.19222	7.75286	6.25756	5.70632
MUL1	21.7829	20.0746	21.6844	20.1762	23.8568	23.6966
RPS4XP4	0	0	0	0	0	0
FAM43B	0.611367	0.571899	0.460178	1.00671	0.660805	0.641366
CDA	1.41302	1.51762	1.40995	2.16241	2.08656	1.66765
PINK1	7.81663	8.27188	8.40958	9.99308	7.83993	9.80354
MIR6084	0	0	0	0	0	0
PINK1-AS	0.402047	0.507668	0.447046	0.439681	0.238059	0.324881
DDOST	182.601	174.689	180.072	174.37	172.533	184.86
KIF17	0.318615	0.394401	0.444346	0.443748	0.417566	0.407897
AL663074.2	0	0	0	0	0	0
SH2D5	0.344307	0.53158	0.46909	0.415275	0.422917	0.332983
AL663074.1	0	0	0	0	0	0
HP1BP3	9.46137	9.64139	8.82559	8.35629	8.61788	9.62891
EIF4G3	1.44141	1.9939	1.68059	1.79146	1.13788	1.30102
RNU7-200P	0	0	0	0	0	0
MIR1256	0	0	0	0	0	0
RPS15AP6	0	0	0	0	0	0
AL627311.1	0	0	0	0	0	0
HSPE1P27	0	0	0	0	0	0
AL031005.2	0	0	0	0	0	0
ECE1	4.7796	6.49571	5.86169	6.79379	4.90383	6.44179
AL031005.1	0.0333875	0	0.082006	0	0.215136	0
ECE1-AS1	0.00935989	0.0603166	0.0114948	0.0349599	0.0241246	0.0490958
PPP1R11P1	0	0	0	0	0	0
AL592309.1	0	0	0	0	0	0
AL592309.2	0	0	0	0	0	0
NBPF2P	0	0	0	0	0	0
HS6ST1P1	0	0	0	0	0	0
CROCCP5	0	0	0	0	0	0
NBPF3	1.37138	1.35111	1.2577	1.53093	1.23302	1.50559
PFN1P10	0	0	0	0	0	0
ALPL	0.267313	0.313201	0.427766	0.453834	0.302735	0.297425
LINC02596	0	0	0	0	0	0
RAP1GAP	0.66692	0.783864	0.721168	1.07578	1.02705	0.651242
USP48	3.16704	3.47246	3.09031	3.66773	3.2265	3.35177
AL590103.1	0	0	0	0	0	0
LDLRAD2	0.00537142	0.0173071	0.00659661	0.00668755	0.0553781	0.0281749
HSPG2	0.522273	0.874315	0.83284	1.03508	0.449855	0.582843
AL590556.1	0	0	0	0	0	0
AL590556.2	0	0	0	0	0	0
CELA3B	0	0.0336702	0	0	0	0
AL590556.3	0	0	0	0	0	0
RN7SL386P	0	0	0	0	0	0
RNU6-1022P	0	0	0	0	0	0
CELA3A	0.0590681	0	0.0241804	0	0	0.0206555
RN7SL186P	0	0	0	0	0	0
RNU6-776P	0	0	0	0	0	0
LINC01635	0.0589719	0.0633373	0.072423	0.0244738	0.0253328	0.0206218
LINC00339	0.371963	0.254853	0.385923	0.303413	0.322327	0.336392
CDC42	14.7403	17.8957	16.0592	16.6646	20.1333	18.0196
CDC42-AS1	0.00937807	0.0402892	0.0345515	0.0116759	0	0.0295147
AL031281.2	0	0	0	0	0	0
CDC42-IT1	0	0.0749309	0	0	0	0
AL031281.1	0	0	0	0	0	0
WNT4	0.0363385	0.133812	0.0191259	0.0258528	0.0267601	0.0544594
AL445253.1	0	0.0959041	0	0.0370578	0	0
MIR4418	0	0	0	0	0	0
PPIAP34	0	0	0	0	0	0
AL591122.1	0	0	0	0	0	0
ZBTB40	0.700296	0.740826	0.798599	0.694887	0.464815	0.718087
ZBTB40-IT1	0	0	0	0	0	0
EPHA8	0.0666336	0.0190843	0.0927434	0.0553071	0.0457986	0.0792237
MIR6127	0	0	0	0	0	0
C1QA	0	0	0	0	0	0
C1QC	0	0	0	0	0	0
C1QB	0	0	0	0	0	0
EPHB2	1.82452	1.99479	2.04882	2.39883	1.75229	1.95855
MIR4684	0	0	0	0	0	0
AL512444.1	0	0	0	0	0	0
MIR4253	0	0	0	0	0	0
LACTBL1	0	0	0	0	0	0
TEX46	0.0365745	0	0	0.0455362	0.0471344	0.0767383
KDM1A	37.8126	37.0373	38.0109	38.7553	33.8098	44.1399
AL031428.1	0	0	0	0	0	0
MIR3115	0	0	0	0	0	0
AL031428.2	0	0	0	0	0	0
LUZP1	1.92703	2.2039	2.12409	2.11603	1.68138	2.02946
AL161672.1	0	0	0	0	0	0
RNU6-514P	0	0	0	0	0	0
RNU6-135P	0	0	0	0	0	0
HTR1D	0.936616	0.98766	0.972487	1.10251	0.921738	0.982575
AL109936.2	0	0	0	0	0	0
LINC01355	0.0273222	0.0880342	0.0391466	0.0396863	0.0586845	0.0716571
AL109936.8	0.0799309	0.128772	0.0490814	0	0	0.0838531
HNRNPR	19.4037	20.9148	20.2145	20.94	18.0356	21.4912
ZNF436	1.33658	1.26218	1.31935	1.05496	1.17649	1.41275
ZNF436-AS1	0.230116	0.173005	0.367385	0.1719	0.296555	0.144844
AL109936.1	0	0	0	0	0	0
AL109936.3	0	0	0	0	0	0
TCEA3	1.66839	1.83423	1.58914	2.2244	2.09084	2.08791
AL357134.1	0	0	0	0	0	0
ASAP3	1.21954	1.22146	1.21243	1.3376	1.4282	1.65507
E2F2	0.857377	1.17242	1.11264	1.49114	0.962535	1.11736
AL021154.1	0	0	0	0	0	0
ID3	10.2301	10.4848	11.0575	9.82376	11.7281	11.443
AL450043.1	0	0	0	0	0	0
MDS2	0.0112694	0	0	0	0	0
AL451000.1	0	0	0	0	0	0
RPL11	62.6311	63.4648	63.382	64.5271	69.6816	56.2853
ELOA-AS1	0.320708	0.260437	0.240158	0.243469	0.211692	0.221561
ELOA	11.3106	11.8064	11.5149	10.5754	9.17507	10.3296
PITHD1	14.3746	15.3075	14.3246	13.7753	14.3446	14.6604
LYPLA2	50.8821	52.5321	54.303	53.1185	55.3676	60.3958
GALE	18.6155	18.4531	19.7659	17.9107	18.9012	19.3817
HMGCL	4.77379	4.70336	4.59848	4.8114	5.31191	5.14302
FUCA1	23.7146	21.8858	22.853	23.08	25.7745	25.5463
CNR2	0	0.00984846	0.0112612	0	0	0.0192392
BTBD6P1	0	0	0	0	0	0
AL590609.2	0	0	0	0	0	0
MIR378F	0	0	0	0	0	0
H3P1	0	0	0	0	0	0
PNRC2	28.3065	26.4328	27.6602	25.6159	27.7197	27.1109
SRSF10	12.035	11.905	11.6306	10.9395	12.113	13.3429
AL590609.1	0	0	0	0	0	0
AL591178.1	0	0	0	0	0	0
MYOM3	0	0	0	0	0	0.00824516
MYOM3-AS1	0	0	0	0	0	0
IL22RA1	0.616975	0.773089	0.831369	0.59745	0.541116	1.09673
IFNLR1	1.56856	1.78963	1.62028	1.75821	2.00884	1.89158
LINC02800	0	0	0	0	0	0
GRHL3-AS1	0	0	0	0	0	0
GRHL3	0.490135	0.546159	0.564311	0.457673	0.442154	0.469194
STPG1	1.03239	1.01743	1.07978	0.914576	0.96495	1.08305
NIPAL3	1.60054	1.64728	1.36931	1.41377	1.47001	1.61439
RCAN3AS	0.0316787	0.0340237	0	0	0	0.199399
RCAN3	2.11361	2.42626	2.17625	2.40414	2.28369	2.53307
NCMAP-DT	0.28399	0.358839	0.184641	0.207985	0.688912	0.262875
NCMAP	0.0989787	0.168838	0.071503	0.181222	0.127556	0.0549717
AL445686.1	0	0	0	0	0	0
AL445686.2	0	0	0	0	0	0
SRRM1	9.68674	12.6456	10.9308	11.0284	6.68746	9.80403
AL445648.1	0	0	0	0	0	0
CLIC4	23.2583	21.5848	21.9137	20.9105	24.2908	23.9177
RNU6-1208P	0	0	0	0	0	0
RUNX3	0.0480328	0.200622	0.209738	0.152828	0.171947	0.100779
MIR6731	0	0	0	0	0	0
AL445471.1	0	0	0	0	0	0
AL445471.2	0	0	0	0	0	0
MIR4425	0	0	0	0	0	0
LINC02793	0	0	0	0	0	0
AL050344.1	0	0	0	0	0	0
AL121994.1	0	0	0	0	0	0
AL031432.1	0	0	0	0	0	0.0768936
SYF2	5.76448	5.71707	5.90075	5.313	5.58192	5.51039
AL031432.4	0	0	0	0	0	0
AL031432.5	0	0	0	0	0	0
RSRP1	1.80775	1.93001	1.84566	1.60317	1.75189	2.15608
AL031432.3	0	0	0	0	0	0
AL031432.2	0	0	0	0	0	0
RHD	0	0	0	0	0	0
SDHDP6	0	0	0	0	0	0
AL928711.1	0	0	0	0	0.203325	0
TMEM50A	44.7577	41.6109	41.8873	42.5547	46.3013	44.1859
RHCE	0.0992156	0.127872	0.194954	0.259405	0.23015	0.156126
AL031284.1	0	0	0	0	0	0
MACO1	2.54192	3.03633	2.61509	2.87019	2.38456	2.55209
LDLRAP1	3.11908	3.73131	3.57663	3.48605	3.34197	3.55974
AL606491.1	0.0499775	0	0.122754	0	0.0644072	0.15729
MAN1C1	0.0962784	0.123512	0.197065	0.186463	0.113737	0.131865
AL031280.1	0	0	0	0	0	0
SELENON	1.85644	2.78554	2.05189	2.92313	1.28769	1.83297
AL020996.2	0	0	0	0	0	0
AL020996.1	0.0392506	0.0421562	0	0	0.0505832	0.0411766
MTFR1L	5.36333	5.51438	5.28775	5.6095	6.51474	6.71423
AL020996.3	0	0	0	0	0	0
AUNIP	7.60864	7.52589	7.47285	7.70068	7.44128	8.21335
AL033528.3	0	0	0	0	0	0
PAQR7	2.05736	4.3564	3.18301	4.64892	4.67998	7.75762
AL033528.1	0	0	0	0	0	0
STMN1	45.5077	40.6675	42.4343	40.9169	42.1937	41.6237
SNRPFP2	0	0	0	0	0	0
AL033528.2	0	0	0	0	0	0
MIR3917	0	0	0	0	0	0
PAFAH2	4.18539	4.08532	4.1636	4.0151	4.32816	4.20392
RNU6-110P	0	0	0	0	0	0
AL592064.1	0	0	0	0	0	0
AL592064.2	0	0	0	0	0	0
EXTL1	0.0425172	0.0399565	0.0391614	0.0794026	0.0547929	0.0223017
SLC30A2	1.56631	1.71947	1.65972	1.81203	1.60768	1.61408
AL391650.2	0.0513053	0.0551033	0.0315039	0.0319382	0.0661183	0
TRIM63	0.0375269	0.0100762	0.0460865	0.023361	0.0120904	0.0393682
PDIK1L	0.841694	0.739121	0.643612	0.639304	0.702674	0.827461
FAM110D	0.224229	0.250091	0.243601	0.20401	0.144485	0.235232
C1orf232	0	0	0	0	0.122636	0
AL391650.1	0.419204	0.500262	0.529123	0.420435	0.600264	0.488637
ZNF593	119.443	109.3	113.559	116.11	120.737	110.082
CNKSR1	1.55441	1.76769	1.72181	2.05672	1.63399	1.85451
CATSPER4	0	0	0	0	0	0
ZPLD2P	0.491709	0.414362	0.455222	0.39557	0.282717	0.301566
AL355877.2	0	0	0	0	0	0
CEP85	4.41026	4.59564	4.71903	3.97798	4.72828	4.96629
AL355877.1	0	0	0	0	0	0
SH3BGRL3	230.066	236.502	236.078	229.315	209.522	221.524
UBXN11	1.76528	1.73061	1.88433	1.57169	1.61363	1.61503
CD52	0.0775347	0.194307	0	0	0	0.0271131
CRYBG2	7.48156	9.54696	8.8914	8.13351	7.7422	9.30675
AL451139.1	0	0	0	0	0	0
ZNF683	0	0	0	0	0	0
LIN28A	0.698365	0.573961	0.581716	0.551933	0.485217	0.547882
DHDDS	8.53135	8.03949	7.7549	7.83501	8.14328	8.48034
AL513365.1	0	0	0	0	0	0
DHDDS-AS1	0.0574286	0	0	0	0	0
HMGN2	299.132	301.739	296.526	255.123	273.901	287.255
DPPA2P2	0	0	0	0	0	0
RPS6KA1	7.65528	8.00607	8.00077	9.17859	9.37384	10.0408
MIR1976	0	0	0	0	0	0
RN7SL679P	0	0	0	0	0	0
AL627313.2	0	0	0	0	0	0
RNU7-29P	0	0	0	0	0	0
AL627313.1	0	0	0	0	0	0
AL627082.2	0	0	0	0	0	0
AL627082.1	0	0	0	0	0	0
AL512408.1	0	0	0	0	0	0
ARID1A	1.58466	2.31868	1.85142	2.10178	1.12438	1.31759
PIGV	4.8107	4.3849	4.26007	4.3188	5.39941	5.33878
RN7SL165P	0	0	0	0	0	0
AL034380.2	0	0	0	0	0	0
ZDHHC18	1.27327	1.40077	1.27594	1.65682	1.04835	1.58621
SFN	9.3936	8.46364	7.59261	10.3856	11.7252	9.08011
GPN2	5.41988	5.393	5.29506	4.96863	4.67946	5.02291
AL034380.1	0	0	0	0	0	0
GPATCH3	9.5971	9.51555	8.48336	9.34289	9.7267	8.79387
NUDC	97.8788	106.117	98.8866	100.028	86.2151	107.652
NR0B2	0.227923	0.0667624	0.178125	0.361162	0.160216	0.391266
KDF1	10.1632	11.9637	10.8672	11.8109	13.5335	14.8529
RPL12P13	0	0	0	0	0	0
AL356390.1	0	0	0	0	0	0
OSTCP2	0	0	0	0	0	0
TRNP1	7.95287	8.18787	7.93933	10.0686	7.76538	10.4289
TENT5B	13.6707	15.3467	14.6732	15.8344	14.9928	16.5528
SLC9A1	1.03259	1.33083	1.23462	1.4942	1.05453	1.03011
AL590640.2	0	0	0	0	0	0
CHCHD3P3	0	0	0	0	0	0
NPM1P39	0	0	0	0	0	0
SNRPEP7	0	0	0	0	0	0
AL590640.1	0	0	0	0	0	0
WDTC1	0.155183	0.214918	0.155473	0.284726	0.173674	0.158514
AL590640.3	0	0	0	0	0	0
FO393419.3	0	0	0	0	0	0
TMEM222	7.50169	6.87539	7.60336	7.00317	7.45051	7.13995
RNU6-48P	0	0	0	0	0	0
ACTG1P20	0	0	0	0	0	0
SYTL1	0.899166	0.738225	0.944993	0.968785	1.10864	0.879796
MAP3K6	1.10487	1.34458	1.18147	1.47497	1.08821	1.39267
FCN3	0	0	0	0.0138689	0	0
CD164L2	0	0	0	0.0150722	0	0
FO393419.1	0	0	0	0	0	0
GPR3	1.33291	1.18894	1.0543	1.18134	0.989888	1.17316
WASF2	4.97995	6.67205	6.14716	7.71317	5.91946	6.04005
FO393419.2	0	0	0	0	0	0
BX293535.1	0	0	0	0	0.109925	0
AHDC1	0.0960096	0.168737	0.114336	0.126779	0.0937347	0.0457821
FGR	0	0	0	0.00888642	0.0275949	0
AL031729.1	0	0	0	0	0	0
LINC02574	0	0	0	0	0.141082	0
IFI6	20.1828	17.397	18.4138	21.5588	18.6578	17.2634
AL445490.1	0	0	0	0	0	0
RNU6-949P	0	0	0	0	0	0
CHMP1AP1	0	0	0	0	0	0
RNU6-424P	0	0	0	0	0	0
AL020997.5	0	0	0	0	0	0
FAM76A	2.89023	4.26103	3.82874	3.84427	4.95857	5.63096
AL020997.1	0	0	0	0	0	0
RPEP3	0	0	0	0	0	0
STX12	5.06789	4.71321	4.71078	4.34085	4.85331	4.95013
AL020997.2	0	0	0	0	0	0
AL020997.3	0	0	0	0	0	0
RNU6-1245P	0	0	0	0	0	0
AL020997.4	0	0	0.0403061	0	0	0
PPP1R8	3.46437	3.68399	3.49634	2.86126	2.72961	1.90714
SCARNA1	0	0	0	0	0	0
THEMIS2	0.135819	0.106599	0.121891	0.182105	0.161569	0.191804
RPA2	58.6602	54.4435	55.3995	52.1884	57.3807	59.9535
SMPDL3B	4.86771	4.5855	4.77573	4.27729	4.05359	5.16362
AL512288.1	0	0	0	0	0	0
XKR8	8.82611	8.0721	8.40545	7.87414	9.35074	8.56618
EYA3	0.94317	2.2762	1.98434	2.18012	2.48908	3.20093
AL512288.2	0	0	0	0	0	0
RN7SL559P	0	0	0	0	0	0
SPCS2P4	0	0	0	0	0	0
AL137792.2	0	0	0	0	0	0
AL137792.1	0	0	0	0	0	0
RNU6-176P	0	0	0	0	0	0
PTAFR	0.0172095	0.0184834	0.0140899	0.0357104	0.0665347	0.0120359
DNAJC8	42.6358	41.4979	41.331	39.9783	43.1133	42.0572
ATP5IF1	53.1929	55.0332	52.7351	51.9763	51.4936	52.0016
AL353622.1	0	0	0	0	0	0
AL353622.2	0	0	0	0	0	0
SESN2	4.03714	4.50074	4.32432	4.50548	4.12446	4.67412
MED18	1.25662	1.49104	1.13172	1.47513	0.802008	0.991852
PHACTR4	1.50767	1.98777	1.60846	1.71279	0.969356	1.36361
CR589951.1	0	0	0	0	0	0
CR391992.1	0	0	0	0	0	0
RNU6ATAC27P	0	0	0	0	0	0
RCC1	11.1507	15.8971	14.0296	14.3081	16.1704	10.8902
SNHG3	1.21641	1.06546	1.31257	1.18363	1.25561	1.05309
SNORA73A	0	0	0	0	0	0
SNORA73B	0	0	0	0	0	0
PRDX3P2	0.0395076	0	0	0	0	0
AL513497.1	0	0	0	0	0	0
TRNAU1AP	3.02929	2.81452	3.05322	2.7328	2.97304	2.97234
SNHG12	0.246079	0.371272	0.345381	0.364731	0.241621	0.196688
SNORD99	0	0	0	0	0	0
SNORA61	0	0	0	0	0	0
SNORA44	0	0	0	0	0	0
SNORA16A_1	0	0	0	0	0	0
SNORA16A_2	0	0	0	0	0	0
TAF12	6.22846	5.80203	5.32776	5.18259	4.84534	5.35296
RAB42	1.76655	1.89732	1.54963	2.03547	2.05034	1.58848
LINC01715	0.0493643	0.0530186	0.030312	0.0614599	0.0318085	0
AL360012.1	0	0	0	0	0	0
RNU11	0	0	0	0	0	0
GMEB1	0.366254	0.341185	0.316692	0.376895	0.399755	0.333257
AL645729.1	0	0	0	0	0	0
YTHDF2	22.0612	21.2609	21.3852	21.7284	22.1657	23.7142
OPRD1	0.00258311	0.00277433	0.00951691	0.00643207	0.00998673	0.0108394
AL009181.2	0	0	0.0273227	0	0.0573432	0
AL009181.1	0	0	0	0	0	0
EPB41	0.150922	0.229526	0.188313	0.291625	0.15871	0.178594
AL138785.2	0	0	0	0	0	0
AL138785.1	0	0	0	0	0	0
AL138785.3	0	0	0	0	0	0
TMEM200B	0.500197	0.557122	0.432278	0.957203	0.66849	0.767677
AL357500.1	0	0	0	0	0	0
SRSF4	4.54219	4.77539	4.45048	4.90773	4.08376	4.79958
AL357500.2	0	0	0	0	0	0
MECR	4.8885	5.04362	4.62803	4.8734	4.4355	4.87746
AL590729.1	0	0.135739	0	0	0	0
PTPRU	0.762251	0.845837	0.838512	1.17391	0.991641	1.11421
LINC01756	0	0	0	0	0	0
AL671862.1	0	0	0	0	0	0
AC092265.1	0	0	0	0	0	0
AL645944.2	0	0	0	0	0	0
AL645944.1	0	0	0	0	0	0
LINC01648	0	0	0	0	0	0
AL137076.1	0	0	0	0	0	0
AL021921.1	0	0	0	0	0	0
AL161638.2	0	0	0	0	0	0
AL161638.1	0	0	0	0	0	0
MATN1	0.0104862	0.00563121	0	0.00652777	0	0
MATN1-AS1	0.029994	0.00644286	0.0221013	0.022406	0.00773078	0
AL137857.1	0	0	0	0	0	0
LAPTM5	0.0673025	0.0481897	0.0551025	0.0931037	0.0770971	0.0627599
MIR4420	0	0	0	0	0	0
AL137027.1	0	0	0	0	0	0
LINC01778	0.0114349	0	0	0	0	0
RN7SKP91	0	0	0	0	0	0
AL445235.1	0	0	0	0	0	0
SDC3	0.328005	0.458706	0.339881	0.361582	0.206951	0.315425
RN7SL371P	0	0	0	0	0	0
PUM1	9.10368	9.80892	10.0295	9.50957	8.28343	10.2121
AL356320.2	0	0	0	0	0	0
AL356320.1	0	0	0	0	0	0
SELENOWP1	0	0	0	0	0	0
AC114495.1	0	0	0	0	0	0
NKAIN1	0.043625	0.0624725	0.0357171	0.0271571	0.0468504	0.038138
SNRNP40	22.5742	21.8641	21.6142	21.3168	23.4736	22.8675
AC114495.2	0	0	0	0	0	0
ZCCHC17	24.403	21.6883	22.284	20.3384	22.202	23.4253
AL451070.1	0	0	0	0	0	0
FABP3	14.7632	14.0387	14.4621	12.7697	15.1315	14.2377
SERINC2	4.53833	5.73048	5.50479	8.36668	6.51552	6.25021
AC209007.1	0	0	0	0	0	0
RNU6-40P	0	0	0	0	0	0
LDC1P	0	0	0	0	0	0
AC209007.2	0	0	0	0	0	0
LINC01226	0	0.00398128	0	0	0	0.00388876
AC114488.1	0.356297	0.191336	0.328175	0.258766	0	0.280335
TINAGL1	17.3239	17.433	17.6265	17.0899	17.0476	16.9368
HCRTR1	0.00943673	0.0101353	0	0.011749	0.0486453	0
PEF1	18.0039	17.1908	18.0165	15.5745	18.2202	17.0761
PEF1-AS1	0	0	0	0	0	0.0114276
AC114488.2	0	0	0.0617608	0	0	0
COL16A1	0.0313055	0.0476325	0.0384461	0.0487202	0.0302581	0.0492624
ADGRB2	0.0622464	0.046798	0.0305778	0.0387492	0.0641747	0.0424455
MIR4254	0	0	0	0	0	0
AL354919.2	0	0	0	0	0	0
SPOCD1	0	0	0.00418421	0.0254514	0.0131723	0.014297
AL354919.1	0.0748666	0.0689218	0.0525391	0.0266317	0.0275664	0.0336601
AL136115.2	0	0	0	0	0	0
PTP4A2	26.8741	29.2306	28.6596	28.1587	24.2961	28.4117
AL136115.1	0	0	0	0	0	0
AL136115.3	0	0	0	0	0	0
KHDRBS1	35.4799	37.4699	36.3203	36.5158	28.3963	35.1487
AL445248.1	0	0	0	0	0	0
TMEM39B	0.926763	1.21863	0.925414	1.09993	1.02691	0.999497
MIR5585	0	0	0	0	0	0
AL445248.2	0	0	0	0	0	0
KPNA6	7.84029	9.11602	8.43995	7.95176	8.55207	8.56799
AL049795.2	0.144762	0.116609	0.0444455	0.135175	0.0932794	0.0759329
TXLNA	8.21788	10.9656	10.1329	9.59679	10.7244	13.1421
CCDC28B	2.19291	2.37364	2.28282	2.46361	2.70462	2.84868
AL049795.1	0	0.0573163	0	0.24362	0.0229246	0
IQCC	1.26638	1.16134	1.39971	1.21283	0.816006	0.899306
DCDC2B	0	0	0	0	0	0
TMEM234	1.40603	1.40121	1.56901	1.56539	1.62905	1.36156
EIF3I	126.601	109.28	119.87	114.065	123.497	132.652
MTMR9LP	0.0244571	0.0875585	0.0700831	0.0304497	0.0840491	0.0256572
FAM167B	0	0	0	0	0	0
LCK	0	0.00776462	0.0177569	0.0270026	0.0186335	0.0530894
AL121991.1	0	0	0	0	0	0
AL109945.2	0	0	0	0	0	0
HDAC1	32.5507	31.1688	31.4765	31.721	33.4226	36.6254
MARCKSL1	101.881	113.33	108.782	148.772	126.427	117.298
AL109945.1	0	0	0	0	0	0
TSSK3	0	0.0140217	0.0160331	0	0	0.0136959
FAM229A	0.907869	0.911286	0.875288	0.908483	0.820088	0.952418
BSDC1	4.49217	4.39474	4.55716	4.11677	4.09259	4.43799
GAPDHP20	0	0	0	0	0	0
AL356986.1	0	0	0	0	0	0
LRRC37A12P	0	0	0	0	0	0
RN7SL122P	0	0	0	0	0	0
AL033529.1	0	0.0150427	0	0	0	0.0661191
ZBTB8B	0	0	0	0	0	0
ZBTB8A	0.351326	0.282084	0.280659	0.284529	0.228579	0.229011
ZBTB8OS	6.61759	7.0267	6.65778	6.49422	6.88073	6.84907
AC114489.1	0	0	0	0	0	0
RBBP4	13.2243	12.087	12.2901	12.7261	13.2811	13.4025
SYNC	7.01734	5.55857	5.97364	6.16096	7.33837	7.10994
AC114489.2	0	0	0	0	0	0
KIAA1522	2.36179	2.69597	2.34404	2.54609	1.41591	1.74153
YARS1	14.9297	14.5668	14.9453	14.3828	14.0769	16.2574
S100PBP	0.837909	0.70528	0.903226	0.8143	0.89704	0.93138
FNDC5	0.166009	0.0891488	0.111204	0.159711	0.175041	0.14249
HPCA	0	0.0132007	0.0150943	0.0459071	0.0633578	0.0257878
TMEM54	74.138	72.3808	72.9099	74.6787	72.382	74.0765
AL031602.2	0	0	0	0	0	0
RNF19B	2.1642	1.67874	1.99906	1.57754	1.32301	1.32925
AL031602.1	0	0	0	0	0	0
AL355864.1	0	0	0	0	0	0
AL355864.2	0	0	0	0	0	0
AL020995.1	0.0574742	0.0308644	0.0705837	0.0178892	0.0555512	0.0301472
AK2	16.4472	14.9388	15.8128	14.966	16.8973	16.4176
AL020995.2	0	0	0	0	0	0
AZIN2	0.0503896	0.0703557	0.0835424	0.087831	0.0454568	0.0634346
AL662907.1	0	0	0	0	0	0
TRIM62	0.309632	0.280388	0.283329	0.241882	0.219075	0.184705
AL662907.2	0	0	0	0	0	0
AL662907.3	0	0	0	0	0	0
ZNF362	3.48106	5.27869	4.64301	6.17241	4.40338	4.86417
AL513327.3	0	0	0	0	0	0
A3GALT2	0	0	0	0	0	0
AL513327.1	0.024049	0.0193719	0.0147672	0	0	0
PHC2	5.0025	4.63282	4.78494	5.38855	4.7898	5.07491
MIR3605	0	0	0	0	0	0
RN7SKP16	0	0	0	0	0	0
AL513327.2	0	0.211641	0	0.0613344	0.0634871	0.206723
TLR12P	0	0	0	0	0	0
ZSCAN20	0.23648	0.195374	0.27925	0.271776	0.228568	0.243313
AC115285.1	0	0	0	0	0	0
CSMD2	0	0.00142788	0	0	0	0
HSPD1P14	0	0	0	0	0	0
HMGB4	0	0	0	0	0	0
CSMD2-AS1	0	0	0	0	0	0
RNA5SP42	0	0	0	0	0	0
C1orf94	0	0	0	0	0	0
AC115286.1	0	0	0	0	0	0
AC099565.1	0	0	0	0.0210756	0	0
MIR552	0	0	0	0	0	0
SMIM12	3.7597	3.73203	3.43857	3.67787	4.07479	3.807
GJB5	0.160334	0.114802	0.196905	0.26616	0.160709	0.280335
GJB4	0.0167169	0	0.0205299	0.0208129	0.0430868	0
AL121988.1	0	0	0	0	0	0
GJB3	0.398572	0.450029	0.414179	0.547128	0.487308	0.568227
GJA4	0	0	0	0	0	0
AL122010.1	0.0335266	0.0720169	0.0823477	0.0417415	0.086413	0.175859
DLGAP3	0.0298604	0.0577275	0.05134	0.0817894	0.0692672	0.0814466
AC114490.3	0.0228952	0.0819667	0.00937248	0	0	0
AC114490.1	0	0.0549572	0	0.111488	0.0329716	0.161041
AC114490.2	0.778933	0.552153	0.755717	0.630365	0.652489	0.833498
TMEM35B	36.9418	32.0561	34.436	34.7803	38.1267	33.536
ZMYM6	0.597928	0.587997	0.449263	0.442893	0.44218	0.53728
ZMYM1	0.987827	1.03605	0.871414	0.883428	1.00408	0.982781
RPL12P45	0	0	0	0	0	0
EFCAB14P1	0	0	0	0	0	0
AL590434.2	0	0	0	0	0	0.0134272
SFPQ	38.3773	39.6667	39.2871	40.2298	32.6727	43.0252
AL590434.1	0	0	0	0	0	0
ZMYM4	2.79104	2.66312	2.43012	2.78678	2.15262	2.53396
RN7SL503P	0	0	0	0	0	0
AL160000.1	0	0	0	0	0	0
RPL5P4	0	0	0	0	0	0
ZMYM4-AS1	0	0.0564838	0	0.0654768	0	0
AL356362.1	0	0	0	0	0	0
KIAA0319L	2.108	2.37725	2.21283	2.30583	2.1442	2.4984
AC004865.1	0	0	0	0	0	0
NCDN	0.598938	0.954367	0.880251	1.30802	1.02493	1.11245
AC004865.2	0.0234361	0	0	0.0291785	0.0302026	0.0491721
TFAP2E	0.807471	0.844423	0.717643	0.608485	0.520303	0.668758
PSMB2	36.3207	32.8542	35.2298	33.6181	31.4591	32.678
C1orf216	3.69727	3.65635	3.83083	4.26806	4.61172	3.99497
CLSPN	1.7467	2.28958	2.00293	1.89266	1.26498	1.69511
AL354864.1	0	0	0	0	0	0
AGO4	0.185361	0.167648	0.199685	0.186242	0.167634	0.211514
AGO1	1.44939	1.79373	1.75651	1.6812	1.84995	2.22425
AL139286.1	0	0	0	0	0	0
AL139286.3	0	0	0	0	0	0
AL139286.2	0	0	0	0	0	0
AGO3	0.337786	0.376273	0.329344	0.315414	0.302954	0.360347
AL138787.2	0	0	0	0	0	0
AL138787.1	0	0	0	0	0	0
TEKT2	0	0.0132343	0	0	0	0
ADPRHL2	20.8056	19.3464	19.6796	18.6585	19.6525	20.7988
COL8A2	0.0310205	0.0222113	0.0126987	0.0257476	0.0199884	0.0216951
TRAPPC3	11.1011	13.4592	11.9942	14.3921	16.3437	15.2502
MAP7D1	1.02583	1.32311	1.18108	1.81885	1.00922	1.27315
RN7SL131P	0	0	0	0	0	0
THRAP3	16.6826	25.1296	21.8696	25.1064	18.362	26.1016
UBE2V2P4	0	0	0	0	0	0
SH3D21	0.168992	0.251555	0.207538	0.262076	0.133727	0.167953
EVA1B	2.73085	2.89019	2.59487	4.16932	3.44225	3.24126
AL591845.1	0	0	0	0	0	0
STK40	4.36146	4.70751	4.60852	4.28496	4.56335	4.83369
LSM10	20.2602	19.4187	20.3737	18.5193	20.264	21.6411
RNU4-27P	0	0	0	0	0	0
OSCP1	0.138532	0.0836925	0.085065	0.0754581	0.0557903	0.145329
SNORA63C	0	0	0	0	0	0
MRPS15	34.5098	30.4448	32.6687	31.576	33.6078	32.0902
CSF3R	0.0429573	0.033834	0.0492386	0.0713106	0.0369067	0.0390565
FTLP18	0	0	0	0	0	0
AL596257.1	0	0	0	0	0	0
AC117945.2	0	0	0	0	0	0
AC117945.1	0	0	0	0	0	0
GRIK3	0	0	0	0	0	0
AL031430.1	0	0	0	0	0	0
AL353604.1	0	0	0	0	0	0
MIR4255	0	0	0	0	0	0
RNU6-636P	0	0	0	0	0	0
RNA5SP43	0	0	0	0	0	0
RPS29P6	0	0	0	0	0	0
LINC01137	0.0719617	0.0858764	0.0294586	0.0597295	0.0515215	0.0671047
ZC3H12A	1.99142	1.75301	1.5633	1.88627	1.75118	1.81059
MIR6732	0	0	0	0	0	0
MEAF6	15.4513	12.9668	14.5888	12.8334	13.9619	13.3336
MIR5581	0	0	0	0	0	0
SNIP1	0.688122	0.716391	0.60659	0.788402	0.593012	0.593453
FTH1P1	0	0	0	0	0	0
AL034379.1	0	0	0	0	0	0
DNALI1	0.0108344	0.0349094	0.00665286	0.0269783	0.0139626	0.0284152
GNL2	10.0177	9.81194	9.58941	9.9674	8.01669	9.94086
AL513220.1	0	0	0	0	0	0
RSPO1	0	0	0.0193886	0	0	0
C1orf109	8.46226	8.22206	8.47718	8.02844	7.96067	8.67832
CDCA8	32.336	30.1501	30.3352	27.2059	29.2209	31.102
EPHA10	0.0325725	0.028623	0.0218193	0.0147467	0.00381608	0.0465965
AC104336.1	0	0	0	0	0	0
ACTN4P2	0	0	0	0	0	0
AL929472.1	0	0	0	0	0	0
MANEAL	9.31813	9.50967	9.16466	9.60967	6.9577	8.0804
AL929472.3	0	0	0	0	0	0
YRDC	15.4266	14.4361	14.0365	13.8885	13.1471	13.2099
C1orf122	38.0319	40.0919	40.3153	33.8662	28.9474	33.1897
MTF1	0.661719	0.834022	0.775546	0.79	0.794363	0.748076
AL929472.4	0	0	0	0	0	0
AL929472.2	0.451668	0.269502	0.554691	0.187446	0	0
INPP5B	0.686601	0.780976	0.567673	0.689926	0.752461	0.856409
AL929472.5	0	0	0	0	0	0
RNU6-584P	0	0	0	0	0	0
AL603790.1	0	0	0	0	0	0
SF3A3	23.8664	23.3761	23.0751	22.2818	23.6071	24.5562
RNU6-510P	0	0	0	0	0	0
FHL3	4.56524	4.56682	5.17755	5.92379	4.47071	5.15571
UTP11	16.0999	15.39	14.8708	15.1292	14.1788	15.4818
POU3F1	0.00814136	0	0.00999837	0.0202724	0.010492	0
MIR3659HG	0	0	0	0	0	0.0370228
AL139158.1	0	0	0	0	0	0
MIR3659	0	0	0	0	0	0
LINC02786	0	0	0	0	0	0
AL390839.1	0	0	0	0	0	0
AL390839.2	0	0	0	0	0	0
LINC01343	0	0	0	0	0	0
AL513479.1	0	0	0	0	0	0
RNU6-753P	0	0	0	0	0	0
LINC01685	0	0	0	0	0	0
AL354702.1	0	0	0	0	0	0
AL354702.2	0	0	0	0	0	0
RRAGC	0.736065	0.902041	0.915546	0.822428	0.881696	0.742483
AL139260.2	0.0111189	0	0	0	0	0
AL139260.1	0.144546	0.142309	0.118344	0.0749847	0.0620932	0.0505462
MYCBP	17.7932	15.5762	16.4529	15.0107	16.0984	16.3375
AL139260.3	0.0371257	1.03672	0.273563	0.887472	0.0669827	0.319369
GJA9	0	0	0	0	0	0
RHBDL2	0	0	0.0209803	0.0106348	0.0440321	0
RNU6-605P	0	0	0	0	0	0
AL714019.1	0	0	0	0	0	0
EIF1P2	0	0	0	0	0	0
AKIRIN1	34.1253	35.0407	33.4942	37.1313	36.7101	38.0043
NDUFS5	367.77	360.032	364.343	349.404	361.496	332.488
MACF1	0.227238	0.306438	0.289458	0.242902	0.12208	0.217685
RNU6-608P	0	0	0	0	0	0
RNA5SP44	0	0	0	0	0	0
AL442071.2	0.0124364	0	0	0	0	0.0260934
AL442071.1	0	0	0	0	0	0
HSPE1P8	0	0	0	0	0	0
BMP8A	0.432586	0.611811	0.478657	0.490588	0.61268	0.705431
OXCT2P1	0	0	0	0	0	0
PPIEL	0	0	0	0	0	0.00467571
PABPC4	6.8552	7.93226	8.15657	7.35172	4.9539	5.20886
PABPC4-AS1	0	0.0368268	0	0	0.0220942	0
SNORA55	0	0	0	0	0	0
HEYL	0.994696	0.972943	0.821659	1.12048	0.930895	1.08077
AL035404.2	0	0	0	0	0	0
NT5C1A	0	0	0	0	0	0
HPCAL4	0.0152201	0.0163468	0.0249224	0.0315825	0.0261527	0.0425786
PPIE	6.85722	6.39296	6.60647	6.80562	6.92702	7.2711
AL035404.1	0	0	0	0	0	0
RNU7-121P	0	0	0	0	0	0
BMP8B	0.325123	0.354563	0.343997	0.361194	0.219166	0.257119
OXCT2	0.185076	0.283966	0.22729	0.197506	0.102219	0.152552
BMP8B-AS1	0	0	0	0	0	0
AL033527.3	0	0	0	0	0	0
AL033527.2	0	0	0	0	0	0
AL033527.4	0.0692063	0.148659	0.135987	0.0172327	0.0891877	0.0726021
LINC02811	0.035868	0	0	0	0	0
TRIT1	2.87468	2.51602	2.68181	2.17595	2.89992	2.54283
AL033527.1	0	0	0	0	0	0
MYCL	1.17764	1.17264	1.15934	1.28811	1.13055	1.34046
MYCL-AS1	0.0307505	0.0660537	0.0377645	0	0.0792578	0.161297
AL663070.1	0	0	0	0	0	0
MFSD2A	0.656643	0.627609	0.621461	0.637529	0.574505	0.480308
AL663070.2	0	0	0	0	0	0
CAP1	38.4239	40.1535	38.7159	49.4384	57.7721	52.5263
PPT1	94.8391	87.8572	90.4912	85.1467	104.38	102.205
AL512599.1	0	0	0	0	0	0
RLF	1.37506	1.41029	1.12263	1.46604	1.07822	1.27187
RNU6-1237P	0	0	0	0	0	0
TMCO2	0	0	0.0700831	0	0	0
AL050341.2	0	0	0	0	0	0
ZMPSTE24	30.5898	27.3434	30.1107	26.8204	32.7188	33.8655
AL050341.1	0	0	0	0	0	0
COL9A2	0.0343618	0.0861127	0.126599	0.114083	0.0885656	0.114152
AL031985.2	0	0	0	0	0	0
SMAP2	3.35173	3.27586	3.10365	2.61229	2.69534	2.83405
AL031985.1	0	0	0	0	0	0
AL031985.4	0	0	0	0	0	0
ZFP69B	0.555031	0.454666	0.600759	0.503631	0.387949	0.503314
AL031985.3	0	0	0	0	0	0
AL603839.4	0	0	0	0	0	0
ZFP69	0.65426	0.727205	0.682035	0.880873	0.676489	0.814059
AL603839.3	0.359095	0.42853	0.392002	0.347731	0.462774	0.293001
EXO5	2.02981	1.78598	1.53403	2.17725	2.17318	2.17036
AL603839.1	0	0	0	0	0	0
AL603839.2	0	0	0	0	0.0569756	0
ZNF684	0.832921	0.769171	0.850829	0.746259	0.822609	0.677801
AL356379.2	0	0	0	0	0	0
AL356379.1	0	0	0	0	0	0
GTF2F2P2	0	0	0	0	0	0
RIMS3	0.36912	0.357158	0.387972	0.409882	0.449981	0.32095
AL031289.2	0	0	0	0	0	0
AL031289.1	0	0	0	0	0	0
NFYC-AS1	0	0	0	0	0	0
NFYC	5.52903	5.9037	5.88449	5.40869	4.76238	5.82993
MIR30E	0	0	0	0	0	0
MIR30C1	0	0	0	0	0	0
KCNQ4	0.131429	0.176448	0.121056	0.143179	0.0917452	0.189583
RN7SL326P	0	0	0	0	0	0
CITED4	26.7742	29.251	28.3326	28.2644	19.1639	28.3973
AC119677.1	0	0	0	0	0	0
AL391730.1	0	0	0	0	0	0
AL391730.2	0	0.0191478	0	0	0	0
UBE2V1P8	0	0	0	0	0	0
CTPS1	6.14506	5.5735	5.72775	5.57789	5.56189	5.86817
SLFNL1-AS1	0.00502899	0.0324076	0.0247043	0.0187837	0	0.00527576
SLFNL1	0.0560073	0.054138	0.0275129	0.0348653	0.00721779	0.0705066
SCMH1	2.05185	2.08132	1.9399	2.04099	1.72787	2.0899
RPL23AP17	0	0	0	0	0	0
AC093151.7	0	0	0	0.0135469	0	0
AC093151.2	0	0	0	0	0	0
AC093151.1	0	0	0	0	0	0
AC093151.5	0	0	0.10996	0	0	0
FOXO6	0	0.0216231	0	0.0125329	0.0259455	0.0316809
FOXO6-AS1	0	0	0	0	0	0
RNA5SP45	0	0	0	0	0	0
EDN2	0.0878319	0.0786115	0.0359553	0.0182255	0.0377303	0.015357
HIVEP3	0.0198065	0.0212727	0.0182432	0.0267146	0.0106354	0.00692612
AL445933.2	0	0	0	0	0	0
AL445933.1	0	0	0	0	0	0
AC119676.1	0	0	0	0	0	0
AL158216.1	0	0	0	0	0	0.0213162
HNRNPFP1	0	0	0	0	0	0
AC114492.1	0	0	0	0	0	0
GUCA2B	0.679413	0.64386	0.981628	0.597097	0.618053	0.922384
GUCA2A	17.8719	15.6338	17.2309	17.3678	15.372	15.822
FOXJ3	4.07803	3.99268	3.85181	3.48653	3.74874	3.74199
AC096540.1	0	0	0	0	0	0
RIMKLA	1.80624	1.74498	1.87268	2.11038	1.95635	2.18529
AL513331.1	0	0	0	0	0	0
ZMYND12	0.365242	0.368505	0.190294	0.261817	0.32806	0.23222
PPCS	15.8051	15.9872	16.5429	15.8901	16.9311	18.2728
CCDC30	0.0076614	0.0143999	0.0129373	0.00715398	0.00863924	0.0140653
AL445669.1	0	0	0	0	0	0
TMSB4XP1	0	0	0	0	0	0
RNU6-536P	0	0	0	0	0	0
AL445669.2	0	0	0	0	0	0
PPIH	20.8004	18.4674	19.3944	17.1885	19.5989	19.8421
AC098484.4	0.0728179	0.0625667	0.0804846	0.0543961	0.0469211	0.0458346
AC098484.2	0	0	0.0493264	0	0.155285	0
YBX1	50.2336	55.2962	53.2041	52.6629	46.2278	38.8544
CLDN19	0.676861	0.597408	0.485581	1.04296	0.751375	0.787409
P3H1	3.16813	3.40265	3.53148	3.81115	3.29202	3.74652
C1orf50	1.14165	1.0545	1.30111	0.869891	1.07697	1.17372
AC098484.3	2.51767	3.37596	2.99825	3.49552	3.38223	3.12143
AC098484.1	0	0	0	0	0	0
TMEM269	0.0607205	0.0474294	0.0271165	0.0618534	0.0853657	0.0752818
SVBP	16.8243	17.8781	16.433	16.393	17.4512	16.9386
ERMAP	0.232107	0.294615	0.336877	0.220675	0.244736	0.203652
AL512353.1	0.198176	0.164784	0.102062	0.143265	0.230679	0.120716
ZNF691	3.71098	2.85238	3.24699	3.58698	3.65175	3.55725
AL512353.2	0	0	0	0	0	0
AL512353.3	0	0	0	0	0	0
ATP6V1E1P1	0	0	0	0	0	0
SLC2A1	172.129	156.634	163.076	149.832	163.734	161.27
ATP6V0CP4	0	0	0	0	0	0
SLC2A1-AS1	0.163751	0.224389	0.180298	0.154663	0.254691	0.266564
AC099795.1	0	0	0	0	0.0283579	0
RNU6-880P	0	0	0	0	0	0
AL161637.2	0	0	0	0	0	0
AL161637.1	0	0	0	0	0	0
FAM183A	0.343618	0.399809	0.316496	0.213907	0.332121	0.390519
EBNA1BP2	45.8651	44.7172	45.8372	40.0971	44.1951	45.5484
MIR6733	0	0	0	0	0	0
CFAP57	0.213584	0.224897	0.133722	0.114709	0.237471	0.184523
RNA5SP46	0	0	0	0	0	0
TMEM125	16.2358	16.989	17.1798	15.547	17.6641	17.0324
C1orf210	8.279	7.51209	8.55074	9.43873	9.93352	9.89984
TIE1	0	0	0	0	0	0
MPL	0.0245254	0.158046	0.105418	0.106872	0.126426	0.109348
AL139289.2	0	0	0	0	0	0
AL139289.1	0.43823	0.509893	0.538188	0.318271	0.188252	0.498044
CDC20	154.001	150.26	152.175	139.813	145.849	160.74
ELOVL1	35.3129	38.7857	37.4173	42.3465	47.594	45.3016
MIR6734	0	0	0	0	0	0
MED8	21.3271	18.6008	19.7232	18.6281	18.7756	19.1988
MED8-AS1	0.0330221	0.1064	0.0811085	0	0.0425563	0
SZT2	0.0823159	0.093672	0.0902605	0.0988253	0.0694587	0.0688785
SZT2-AS1	0	0	0	0.128987	0	0
MIR6735	0	0	0	0	0	0
HYI	5.55905	5.80025	5.83166	5.11135	5.06367	5.73016
HYI-AS1	0	0	0	0	0	0
PTPRF	6.03479	8.33788	7.5552	8.27379	6.9466	8.47273
KDM4A	2.0535	2.67563	2.49902	2.91031	2.78442	2.98959
AL451062.4	0	0	0	0	0	0
KDM4A-AS1	0.217521	0.233624	0.379616	0.185298	0.228686	0.264226
ST3GAL3	0.0743696	0.0665625	0.0578442	0.0756169	0.0575051	0.0637154
AL451062.1	0	0	0	0	0	0
AL451062.3	0	0	0	0	0	0
AL451062.2	0	0	0	0	0	0
MIR6079	0	0	0	0	0	0
SHMT1P1	0	0	0	0	0	0
ARTN	0.0363405	0.0195153	0.0334721	0.124423	0.0468328	0.0857782
AL357079.1	0.0108539	0	0.0133297	0.0270269	0.0419631	0.0113865
AL357079.3	0.173351	0.0465459	0	0	0.0558504	0.0454643
IPO13	2.0227	2.0242	2.13338	2.18056	2.36136	2.3666
AL357079.2	0.0708586	0.076104	0.029007	0.0147035	0.0152195	0.0371677
DPH2	21.0991	20.263	20.0737	17.7246	19.1961	19.5675
ATP6V0B	45.491	43.5036	43.2459	42.9699	51.4604	48.4659
B4GALT2	6.14358	6.93516	6.97117	9.29821	8.65138	7.96902
CCDC24	0.955268	0.800412	1.05668	1.17246	0.977876	1.09454
SLC6A9	1.09912	1.6744	1.32158	1.66043	1.55277	1.17235
AL139220.2	0.0891418	0.0859211	0.0533338	0.0711435	0.0500755	0.0335698
AL139220.1	0	0	0	0	0	0
KRT8P47	0	0	0	0	0	0
RN7SL479P	0	0	0	0	0	0
KLF17	0	0	0	0	0.00984452	0
AL356653.1	0	0	0	0	0	0
KLF18	0	0	0	0	0	0
AL359839.2	0	0	0	0	0	0
AL359839.1	0	0	0	0	0	0
OOSP1P1	0	0	0	0	0	0
AL035417.1	0	0	0	0	0	0
AL035417.2	0	0	0	0	0	0
DMAP1	5.44521	6.23726	5.67065	5.51802	5.62834	6.41345
ERI3	16.5377	19.3166	18.9154	21.9712	24.3731	23.1141
ERI3-IT1	0.077994	0	0.095784	0	0	0
RNU6-369P	0	0	0	0	0	0
RNF220	3.72541	4.90045	4.59964	5.42937	4.67577	4.93036
MIR5584	0	0	0	0	0	0
TMEM53	2.9352	3.21073	2.79718	2.72603	3.04884	2.95833
ARMH1	0.00733713	0	0.0180214	0.0182698	0.018911	0.00769715
RNU5F-1	0	0	0	0	0	0
RNU5D-1	0	0	0	0	0	0
KIF2C	22.6495	22.6693	22.4006	21.0278	21.4757	22.5037
AL592166.1	0.252436	0.406684	0.387518	0.314289	0.24399	0.331028
RPS8	163.124	152.116	155.219	153.706	164.984	139.275
SNORD55	0	0	0	0	0	0
SNORD46	0	0	0	0	0	0
SNORD38A	0	0	0	0	0	0
SNORD38B_1	0	0	0	0	0	0
SNORD38B_2	0	0	0	0	0	0
RPS15AP11	0	0	0	0	0	0
BEST4	0	0.0103209	0	0	0	0
PLK3	1.22618	1.20786	1.30093	1.3008	1.15945	1.39291
TCTEX1D4	0.126549	0.0339791	0	0.275724	0.081543	0
BTBD19	0.0891503	0.132577	0.0589534	0.0768423	0.0353508	0.151078
PTCH2	0.00905105	0.00486053	0.0222311	0.0169032	0.0116643	0.0189903
RNU5E-6P	0	0	0	0	0	0
AL136380.1	0	0	0	0	0	0
EIF2B3	15.2718	14.7986	14.3576	14.3705	15.5133	16.437
RNA5SP47	0	0	0	0	0	0
CCNB1IP1P1	0	0	0	0	0	0
PPIAP35	0	0	0	0	0	0
MRPS17P1	0	0	0	0	0	0
HECTD3	8.18599	8.42904	8.37569	9.22592	7.85077	8.10336
UROD	20.3047	17.7538	18.3581	17.537	21.5653	19.296
ZSWIM5	0.0554468	0.0808196	0.097277	0.0788945	0.0663516	0.0166193
OSTCP5	0	0	0	0	0	0
LINC01144	0	0	0	0	0	0
HPDL	57.2713	54.3939	55.9687	53.7434	53.3814	53.3995
MUTYH	2.73769	2.9314	3.00904	2.6303	2.73872	2.85891
AL451136.1	0	0.196694	0	0	0	0.128082
TOE1	11.1994	10.7421	11.4784	10.4895	10.6598	10.7395
TESK2	2.75647	2.71056	2.7957	3.0244	2.71814	2.93751
PPIAP36	0	0	0	0	0	0
CCDC163	0.682936	1.0062	0.806452	1.01379	1.18477	1.24
MMACHC	0.836671	0.836988	0.957053	0.815484	0.542199	0.636978
PRDX1	428.711	417.92	420.078	459.141	464.831	429.475
HMGB1P48	0	0	0	0	0	0
AKR1A1	28.8494	25.2698	27.8879	25.3546	30.8196	29.8106
AL355480.3	0	0	0	0	0	0
AL355480.1	0	0	0	0	0	0
NASP	7.10744	7.24644	7.69332	6.88011	5.62683	6.94692
AL355480.2	0	0	0	0	0	0
AL355480.4	0	0	0	0	0	0
CCDC17	0.0290571	0.00780201	0.0089212	0	0.0187232	0
GPBP1L1	3.49113	3.90653	3.71711	3.98265	4.77951	4.67429
RPS15AP10	0	0	0	0	0	0
AL604028.2	0	0	0	0	0	0
TMEM69	24.0897	22.3513	21.4902	21.3147	19.0262	19.1526
IPP	1.09368	1.34944	1.32716	1.22388	1.18293	1.2293
AL604028.1	0.161466	0.0867093	0.0495738	0	0	0.0423472
AL603882.1	0	0	0	0	0	0
MAST2	2.96425	3.92011	3.32046	3.85459	3.14482	4.08344
TMA16P2	0	0	0	0	0	0
PIK3R3	0.372024	0.294415	0.336649	0.369731	0.428969	0.34235
AL358075.4	0	0	0	0	0	0
AL358075.1	0	0	0	0	0	0
AL358075.3	0	0	0	0	0	0
AL358075.2	0	0	0	0	0	0
TSPAN1	0.17315	0.175028	0.150102	0.0380429	0.013126	0.0534254
P3R3URF	0	0	0	0	0	0
POMGNT1	6.44335	6.87843	6.46647	6.19627	7.07724	8.18752
LURAP1	0.0261105	0.0981517	0.0801654	0.0650165	0.084123	0.0547834
RAD54L	4.17907	4.53293	4.44169	4.90826	4.65333	5.2535
LRRC41	9.29831	9.52872	9.21115	8.96797	9.65142	10.2666
UQCRH	144.439	139.162	140.643	137.159	164.428	138.383
NSUN4	2.22349	2.40952	2.33506	2.21819	2.37687	2.34456
AL122001.1	0	0	0	0	0	0
FAAH	6.49559	7.09065	7.47659	7.86652	7.97131	8.01357
FAAHP1	0.038997	0.0314129	0.023946	0.0242761	0	0.0306829
LINC01398	0	0	0	0	0	0
DMBX1	0.0238153	0.0102313	0.00584948	0.0177904	0.049106	0.0199871
TMEM275	0	0	0	0	0	0
MKNK1-AS1	0	0	0.0117175	0	0	0
KNCN	0	0	0	0	0	0
MKNK1	2.56348	2.45125	2.33267	2.50263	2.50566	2.7175
MOB3C	0.403951	0.490825	0.556223	0.401328	0.52584	0.64636
ATPAF1	12.2333	12.8375	12.5589	12.9173	13.2391	14.4528
NENFP1	0	0	0	0	0	0
TEX38	0.0164885	0	0	0	0	0
EFCAB14-AS1	0	0	0	0	0	0
EFCAB14	9.35082	10.0635	9.6961	9.64475	8.6132	10.0495
AL593856.1	0	0	0	0	0	0
CYP4B1	0	0	0	0	0	0
CYP4Z2P	0	0	0	0	0	0
AL731892.1	0	0	0	0	0	0
CYP4A11	0.0248217	0	0	0.0309037	0	0.0130199
CYP4A26P	0	0	0	0	0	0
CYP4A43P	0	0	0	0	0	0
CYP4A27P	0	0	0	0	0	0
CYP4A44P	0	0	0	0	0	0
CYP4X1	3.38362	3.47518	3.76773	3.20558	3.5215	3.115
CYP4Z1	0	0	0	0	0	0
AL450996.1	0	0	0	0	0	0
CYP4A22-AS1	0.0524194	0.0281499	0.064376	0	0.0675541	0
CYP4A22	0.00626503	0	0	0	0	0
MTND1P34	0	0	0	0	0	0
LINC00853	0.219115	0.31378	0.358792	0.50014	0.423567	0.229867
PDZK1IP1	1.41796	1.17846	1.61701	1.261	1.41403	1.59379
TAL1	0.969801	1.00066	0.86335	1.03343	1.03696	0.82635
AL135960.1	0	0	0.00734518	0	0	0
STIL	2.5725	2.45002	2.51278	2.34545	2.33816	2.62927
CMPK1	35.2165	33.5677	34.4266	34.5494	34.5076	34.1711
LINC01389	0.149933	0.107354	0.0613771	0.124447	0.128814	0.209719
FOXE3	0	0.0146641	0	0	0	0
FOXD2-AS1	0	0	0	0	0	0
FOXD2	1.04818	1.31433	1.20483	1.67145	1.06468	1.70088
AL356458.1	0	0	0	0	0	0
RPL21P24	0	0	0	0	0	0
ATP6V0E1P4	0	0	0	0	0	0
LINC01738	0	0	0	0.0205708	0.0212927	0
TRABD2B	0.00320829	0.00689157	0.00394008	0.0079888	0.0165384	0.0201943
AL691459.1	0	0	0	0	0	0
AC096541.1	0	0	0	0	0	0
LINC02794	0.0490301	0	0.0200712	0.0203479	0.10531	0.0171453
AL356289.1	0	0	0	0	0	0
CYP46A4P	0	0	0	0	0	0
SKINT1L	0	0	0	0	0	0
AL356289.2	0	0	0	0	0	0
AL109659.1	0	0	0	0	0	0
SLC5A9	0.196946	0.262977	0.176498	0.198813	0.281247	0.20661
AL109659.2	0	0	0	0	0	0
AL109659.3	0	0	0	0	0	0
SPATA6	0.126021	0.100421	0.0649018	0.111348	0.110017	0.0767641
PPP1R8P1	0	0	0	0	0	0
RNU6-723P	0	0	0	0	0	0
AL356968.2	0	0	0	0	0	0
RNU4-61P	0	0	0	0	0	0
AL356968.1	0	0	0	0	0	0
AGBL4	0	0	0	0.00400505	0	0
AL391844.1	0	0	0	0	0	0
BEND5	0.0112694	0	0.0138399	0.0140308	0	0.0236448
AL645507.1	0	0	0	0	0	0
AC099788.1	0	0	0	0	0	0
AGBL4-AS1	0	0	0	0	0	0
AGBL4-IT1	0	0	0	0	0	0
AL390023.1	0	0	0	0	0	0
ZNF859P	0	0	0	0	0	0
AL645730.1	0	0	0	0	0	0
MTND2P29	0	0	0	0	0	0
ELAVL4	0	0	0	0	0	0
AL583843.1	0	0	0	0	0	0
ELAVL4-AS1	0	0	0	0	0	0
AL592182.1	0	0	0	0	0	0
LINC02808	0	0	0	0	0	0
AL592182.2	0.00730604	0	0	0	0	0
AL596275.1	0	0	0	0	0	0
HMGB1P45	0	0	0	0	0	0
FCF1P6	0	0	0	0	0	0
DMRTA2	0.998178	1.47307	1.75925	1.6412	1.0998	1.38289
AL049637.1	0.0259561	0	0.0318765	0.032316	0.0669004	0
FAF1	8.39066	8.0536	8.34494	8.23705	7.53713	8.64136
FAF1-AS1	0	0	0	0	0	0
RNU6-1026P	0	0	0	0	0	0
PHBP12	0	0	0	0	0	0
MRPS6P2	0	0	0	0	0	0
CDKN2C	0.719855	0.747372	0.658127	0.507869	0.505078	0.746787
MIR4421	0	0	0	0	0	0
MIR6500	0	0	0	0	0	0
C1orf185	0	0	0	0	0	0
AL162430.1	0	0	0	0	0	0
CFL1P2	0	0	0	0	0	0
LINC01562	0	0	0	0	0	0
RNF11	9.73478	10.597	9.84997	12.6126	13.595	12.6781
AL162430.2	0	0	0	0	0	0
AL162430.3	0	0	0	0	0	0
TTC39A	1.71723	1.77788	1.70993	1.7945	1.904	1.78255
TTC39A-AS1	0	0.0212161	0	0.024594	0	0
EPS15	3.3503	3.19069	3.15819	2.84734	3.13279	3.09938
AL671986.1	0	0	0	0	0	0
RNU6-877P	0	0	0	0	0	0
AC104170.1	0	0	0	0.0886545	0	0
EPS15-AS1	0.0507125	0.217866	0	0	0.130709	0.106402
RNU6-1281P	0	0	0	0	0	0
CALR4P	0.0357088	0	0.0438538	0.0222292	0.0230094	0
OSBPL9	7.19968	6.70802	6.75839	7.00662	7.195	7.25223
GAPDHP51	0	0	0	0	0	0
SLC25A6P3	0	0	0	0	0	0
AL050343.1	0	0	0	0	0	0
NRDC	11.6045	11.4185	12.006	11.3684	11.9511	13.0712
AL050343.2	0.0398117	0.0285059	0.0162975	0.0330444	0.0342041	0.0139217
AL050343.3	0	0	0	0	0	0
MIR761	0	0	0	0	0	0
TSEN15P2	0	0	0	0	0	0
RAB3B	2.89934	2.88068	2.92276	3.35343	2.56561	3.01981
RNA5SP48	0	0	0	0	0	0
AL445685.2	0	0	0	0	0	0
RN7SL290P	0	0	0	0	0	0
TXNDC12	54.9368	51.4901	53.0383	51.1252	55.9174	58.2779
AL445685.3	0	0.0652721	0.0298541	0.0907972	0	0
KTI12	18.7827	17.2436	18.0162	17.5959	18.3956	19.2596
AL445685.1	0	0	0.0389044	0.0788815	0	0.0332331
TXNDC12-AS1	0	0	0	0	0	0
BTF3L4	16.5825	16.3934	16.0188	16.2143	19.5763	17.89
ZFYVE9	0.768763	0.647148	0.520538	0.56393	0.51946	0.649547
RN7SL788P	0	0	0	0	0	0
AL139156.2	0	0	0	0	0	0
AL139156.1	0	0	0	0	0	0
PDCL3P6	0	0	0	0	0	0
AL139156.3	0	0	0	0	0	0
DNAJC19P7	0	0.0753665	0	0	0	0
ANAPC10P1	0	0	0	0	0	0
CC2D1B	1.14657	1.4978	1.3725	1.3834	1.12066	1.38528
AL513218.1	0	0	0	0	0	0
AL513218.2	0	0.0276103	0	0	0	0
PLA2G12AP1	0	0	0	0	0	0
ORC1	5.36769	5.34139	5.58518	5.06515	4.68474	5.59862
PRPF38A	9.21817	9.0282	8.55524	8.48592	8.61207	8.9221
TUT4	0.873235	0.931476	0.942482	0.89054	0.685585	0.800401
AL591167.1	0	0	0	0	0	0
EEF1GP7	0	0	0	0	0	0
GPX7	21.0005	19.5825	18.0639	18.5616	21.8239	20.654
SHISAL2A	0.647548	0.792079	0.706889	0.39191	0.753377	0.688757
COA7	7.6817	8.3191	8.04736	7.54245	7.60468	7.52749
NDUFS5P3	0	0	0	0	0	0
RN7SL62P	0	0	0	0	0	0
ZYG11B	2.06504	2.18947	2.04474	2.12421	2.08882	2.17254
RNU2-30P	0	0	0	0	0	0
RPS13P2	0	0	0	0	0	0
RNU6-969P	0	0	0	0	0	0
ZYG11A	0.272555	0.198837	0.252622	0.275312	0.205447	0.215796
AC099677.3	0	0	0	0	0	0
ECHDC2	1.51861	1.58845	1.65153	1.65532	1.7252	1.77547
AC099677.1	0	0	0	0	0	0
AC099677.2	0	0	0	0	0	0
SCP2	14.4314	14.0641	13.4199	14.1147	14.0862	14.5351
AC099677.4	0	0	0	0	0	0
AC099677.6	0	0	0	0	0	0
AC099677.5	0	0	0	0	0	0
H3P2	0	0	0	0	0	0
AL445183.3	0	0	0	0	0	0
TUBBP10	0	0	0	0	0	0
PODN	0.0197094	0.0158764	0.0242051	0.0368082	0	0
AL445183.1	0	0	0	0	0	0.162679
HIGD1AP11	0	0	0	0	0	0
SLC1A7	0.00446443	0.00958982	0.0109655	0.0222333	0.00575341	0.018734
AL445183.2	0	0.0415704	0	0	0	0
AL606760.4	0	0	0	0	0	0
CPT2	6.7495	6.69507	6.95152	6.67269	6.75914	6.85519
AL606760.2	0	0.0422593	0	0	0.101414	0
CZIB	7.87309	7.30466	7.6285	6.71942	6.72041	7.02247
AL606760.3	0	0	0	0	0	0
MAGOH	36.253	38.6133	36.8009	35.1033	31.6564	30.5444
AL606760.1	0.124364	0.146928	0.213824	0.139353	0.272461	0.11742
LRP8	0.322788	0.382274	0.379834	0.366734	0.251489	0.339914
AL355483.3	0	0	0	0	0	0.0538801
AL355483.1	0	0	0.0439188	0	0	0
AL355483.2	0	0	0	0	0	0
LINC01771	0.0851469	0.137175	0.0522842	0	0	0.0446625
AC119428.2	0	0	0	0	0	0
AC119428.1	0	0	0	0	0	0
LINC02812	0	0.0833636	0	0.0322121	0	0
SLC25A3P1	0	0	0	0	0	0
AL365445.1	0	0	0	0	0	0
DMRTB1	0	0.0106254	0	0	0	0
GLIS1	0.0077543	0	0	0	0	0
RNU7-95P	0	0	0	0	0	0
NDC1	12.852	11.4415	11.7513	10.99	11.6196	12.474
AL049745.1	0	0	0	0	0	0
AL049745.2	0	0	0	0	0	0
YIPF1	8.56015	8.16239	7.93547	8.03011	8.73976	8.70655
DIO1	1.93579	1.636	1.88368	1.9755	2.01757	2.3304
HSPB11	16.3887	16.9369	15.6196	16.5129	17.3713	15.4869
LRRC42	23.8491	23.2903	22.275	24.3459	25.1859	25.0779
HNRNPA3P12	0	0	0	0	0	0
LDLRAD1	0	0	0.0124769	0	0	0.0106581
TMEM59	11.559	10.4112	10.7609	11.2345	12.9583	11.8107
AL353898.3	0	0	0	0	0	0
TCEANC2	0.418586	0.351562	0.348394	0.355667	0.386046	0.437045
MIR4781	0	0	0	0	0	0
AL353898.1	0	0	0	0	0	0
AL353898.2	0	0	0	0	0	0
AL357673.1	0.0305404	0.0196807	0	0	0	0.0128156
CDCP2	0	0	0	0	0	0
AL357673.2	0	0	0	0.00604827	0	0
CYB5RL	0.943823	0.926554	1.02626	0.855219	0.913116	0.924883
MRPL37	74.1694	73.6284	74.9096	68.1606	71.9197	76.3981
SSBP3	1.16378	1.82529	1.62773	1.61568	1.26173	1.44859
SSBP3-AS1	0	0	0	0	0	0
AL161644.1	0	0	0.0266833	0	0.0280006	0
AL035415.1	0	0	0	0	0	0
AC099796.2	0	0	0.0282066	0	0	0
LINC02784	0	0	0	0	0	0
AC099796.1	0	0	0	0	0	0
HNRNPA1P63	0	0	0	0	0	0
ACOT11	0.578272	0.644967	0.588776	0.71381	0.557332	0.772568
FAM151A	31.6841	32.4658	31.8767	34.4885	32.9076	37.6067
AL590093.1	0	0	0	0	0	0
MROH7	0	0	0	0	0	0
MROH7-TTC4	0.00340467	0.00731342	0	0	0.013163	0
TTC4	9.36361	8.53301	8.56718	8.03907	8.8831	8.96636
PARS2	3.61677	3.80748	3.86293	4.01824	4.19888	4.48215
TTC22	1.61165	1.88792	1.76095	2.11966	1.67481	1.89378
AC096536.1	0	0	0	0	0	0
LEXM	0.0407526	0.0437694	0	0.0338254	0	0.0142508
DHCR24	103.102	104.08	103.882	101.44	116.915	128.036
AC096536.3	0.0580966	0	0	0	0	0
AC096536.2	0.335849	0.0450888	0	0.104535	0.27051	0.0440411
DHCR24-DT	0.0315544	0	0.0775037	0.0392861	0.0406649	0.0993083
AL590440.2	0	0	0	0	0	0
TMEM61	0.249848	0.22706	0.16522	0.334995	0.0990722	0.181459
AL590440.1	0	0	0	0	0	0
BSND	0.00494604	0.00265609	0	0.0153949	0.0127481	0.0129718
PCSK9	4.53111	5.30688	5.19089	5.82554	5.21837	6.17238
USP24	0.97175	1.16229	1.13916	1.14986	1.01686	1.00469
MIR4422HG	0.00939998	0	0	0.0117032	0	0
GYG1P3	0	0	0	0	0	0
MIR4422	0	0	0	0	0	0
AL603840.1	0	0	0	0	0.00366804	0
GOT2P1	0	0	0	0	0	0
MTCO2P34	0	0	0	0	0	0
RN7SKP291	0	0	0	0	0	0
RNU6-830P	0	0	0	0	0	0
AL109742.1	0	0	0	0	0	0
LINC01755	0	0	0	0	0	0
LINC01753	0	0	0	0	0	0
PIGQP1	0	0	0	0	0	0
AL353681.1	0	0	0	0	0	0
AC119674.1	0	0	0.00787807	0.01198	0.00413349	0
AC119674.2	0.0727357	0.01953	0.0669947	0.0452789	0.035151	0.0476904
RPSAP20	0	0	0	0	0	0
LINC01767	0.219148	0.329519	0.255678	0.272845	0.225937	0.252891
PLPP3	6.6346	7.2831	6.82086	7.38235	6.16037	6.22043
RPL21P23	0	0	0	0	0	0
RPL23AP85	0	0	0	0	0	0
AC099789.1	0	0	0	0	0	0
PRKAA2	0.678124	0.742169	0.753637	0.548944	0.624699	0.722218
FYB2	0.124643	0.0836685	0.191341	0.232775	0.0736221	0.217931
AL360295.1	0	0	0	0	0	0
C8A	0	0.0109531	0	0	0	0.0106986
C8B	0	0	0	0	0	0
AL161740.1	0	0	0	0	0	0
DAB1	0.0191885	0.0103045	0.0157102	0.0119451	0	0.010065
AL390243.1	0	0	0	0	0	0
RPS20P5	0	0	0	0	0	0
DAB1-AS1	0	0	0	0	0	0
HNRNPA1P6	0	0	0	0	0	0
RPS26P15	0	0	0	0	0	0
AL445193.2	0	0	0	0	0	0
AL445193.1	0	0	0	0	0	0
AL357373.1	0	0	0	0	0	0
OMA1	1.40887	1.42252	1.28372	1.29333	1.17975	1.45076
AL035411.3	0	0	0	0	0	0
AL035411.2	0	0	0	0	0	0
RN7SL713P	0	0	0	0	0	0
TACSTD2	22.9587	29.6725	27.2019	34.6445	29.7242	32.4198
AL035411.1	0	0	0	0	0	0
MYSM1	0.265043	0.3242	0.350362	0.30707	0.272779	0.301219
AL136985.3	0	0	0	0	0	0
JUN	2.62366	3.54225	3.24941	3.36803	2.39738	3.34331
LINC01135	0.0529262	0.0671794	0.106361	0.0658945	0.130214	0.080761
AL136985.2	0	0	0	0	0	0
AL136985.1	0	0	0	0	0	0
LINC02777	0.105054	0.100294	0.100346	0.188927	0	0.110209
LINC01358	0	0	0	0	0	0
PHBP3	0	0	0	0	0	0
AL592431.2	0	0	0	0	0	0
AL592431.1	0	0	0	0	0	0
AC093425.1	0	0.00798832	0.00456712	0	0	0.00390134
AC093424.1	0	0	0	0	0	0
FGGY	0.194319	0.191666	0.224031	0.217245	0.214648	0.195533
MIR4711	0	0	0	0	0	0
AL035416.1	0	0	0	0	0	0
HOOK1	2.06208	2.41857	2.22765	1.8494	1.50981	1.69615
CYP2J2	0.227345	0.218013	0.229344	0.161743	0.230202	0.391822
RN7SL475P	0	0	0	0	0	0
C1orf87	0	0	0	0	0	0
PGBD4P8	0	0	0	0	0	0
LINC02778	0	0	0	0	0	0
LINC01748	0.0638684	0.0552117	0.0420879	0.0756389	0.0702635	0.0539287
AC099792.1	0	0	0	0	0	0
NFIA	0.152386	0.193816	0.204381	0.192221	0.165375	0.174588
NFIA-AS2	0	0	0	0	0	0
NFIA-AS1	0	0	0	0	0	0
AC099791.3	0	0	0	0	0	0
AC099791.4	0	0	0	0	0	0
AC099791.1	0	0	0	0	0	0
TM2D1	1.803	1.80016	1.95628	1.49289	1.66936	1.69865
AC099791.2	0	0	0	0	0	0
PATJ	0.531504	0.707075	0.6651	0.626644	0.555234	0.656851
RNU6-414P	0	0	0	0	0	0
RNU6-1177P	0	0	0	0	0	0
LAMTOR5P1	0	0	0	0	0	0
RN7SL180P	0	0	0	0	0	0
MIR3116-1	0	0	0	0	0	0
MIR3116-2	0	0	0	0	0	0
PIGPP2	0	0	0	0	0	0
RPS15AP7	0	0	0	0	0	0
L1TD1	0.283545	0.31807	0.278576	0.337331	0.138044	0.330509
AL162739.2	0	0	0	0	0	0
AL162739.1	0	0	0	0	0	0
KANK4	1.82797	2.51118	2.35369	2.71252	2.14574	2.26701
RNU6-371P	0	0	0	0	0	0
USP1	8.54759	8.74478	8.63533	8.1951	7.89577	8.72484
DOCK7	0.669486	0.649108	0.710984	0.677716	0.58087	0.666046
AL451044.1	0	0	0	0	0	0
ANGPTL3	0.0716083	0.0615273	0.0615592	0.0356617	0.0461416	0.0225366
AL138847.2	0	0	0	0	0	0
AL138847.1	0	0	0	0	0	0
AC103923.1	0.157258	0.0844498	0.193128	0.146843	0.151997	0.164975
ATG4C	2.64167	2.15496	3.06346	2.4209	2.55578	3.21015
AC099794.1	0	0	0	0	0	0
AC099794.2	0	0	0	0	0	0
LINC01739	0	0	0	0	0	0
AL162400.3	0	0	0	0	0	0
AL162400.1	0	0	0	0	0	0
AL162400.2	0	0	0	0	0	0
AC096543.1	0	0	0	0	0	0
LINC00466	0	0	0	0	0	0
RNA5SP49	0	0	0	0	0	0
AC096543.2	0	0	0	0	0	0
RPSAP65	0	0	0	0	0	0
FOXD3-AS1	0.0199827	0.021462	0.0490814	0	0	0.0419265
FOXD3	0.018844	0.0101195	0.0231422	0.0117306	0.0121423	0.0197686
MIR6068	0	0	0	0	0	0
AL049636.2	0	0	0	0	0	0
AL049636.1	0	0	0	0	0	0
ALG6	3.40069	2.78303	3.0796	3.0618	3.12958	3.25833
ITGB3BP	2.25075	2.12766	2.15591	1.7397	2.30793	1.99472
BX004807.1	0	0.0214976	0	0.0498406	0	0
EFCAB7	0.308934	0.26817	0.244271	0.316135	0.381768	0.328532
RN7SL488P	0	0	0	0	0	0
RNU7-123P	0	0	0	0	0	0
DLEU2L	0	0	0	0	0	0
AL109925.3	0	0	0	0	0	0
AL109925.6	0	0	0	0	0	0
AL109925.4	0	0	0	0	0	0
AL109925.2	0	0	0	0	0	0
AL109925.5	0	0	0	0	0	0
AL109925.1	0	0	0	0	0	0
PGM1	16.9513	15.6943	16.6077	16.3206	18.0075	19.2055
RN7SL130P	0	0	0	0	0	0
ROR1	14.7421	15.6521	15.5814	15.6441	12.6934	14.9266
AL161742.1	0	0	0	0	0	0
CFL1P3	0	0	0	0	0	0
RNU6-809P	0	0	0	0	0	0
AL138793.1	0	0	0	0	0	0
ROR1-AS1	0.0136149	0	0.00836017	0.0254263	0.00877289	0.00714146
AL445205.1	0.0234133	0.0502931	0.0287538	0	0	0
UBE2U	0	0	0	0	0	0
RNU7-62P	0	0	0	0	0	0
CACHD1	2.24478	2.64725	2.36418	2.2641	1.56385	2.40181
MIR4794	0	0	0	0	0	0
RAVER2	1.08567	1.12759	1.27958	1.05461	0.830248	1.28078
JAK1	2.1576	2.46935	2.41718	2.21236	2.04597	2.44407
AL606517.2	0	0	0	0	0	0
AL606517.1	0	0	0	0	0	0
LINC01359	0	0.00329722	0	0	0	0
SLC2A3P2	0	0	0	0	0	0
AL357078.2	0	0	0	0	0	0
RNU6-1176P	0	0	0	0	0	0
MIR3671	0	0	0	0	0	0
MIR101-1	0	0	0	0	0	0
AL357078.1	0	0	0	0	0	0
MRPS21P1	0	0	0	0	0	0
AK4	27.7642	28.102	27.9434	28.1582	28.7154	28.6152
RPS29P7	0	0	0	0	0	0
DNAJC6	0.326111	0.3428	0.311023	0.341227	0.210133	0.240207
AL139294.1	0	0	0	0	0	0
COX6CP13	0	0	0	0	0	0
RNU2-15P	0	0	0	0	0	0
LEPROT	10.2835	9.73775	9.97984	9.37713	9.68842	9.4196
LEPR	0.167721	0.150494	0.140795	0.108374	0.164162	0.162588
AC119800.1	0	0.183873	0.0700831	0.213148	0	0
AC097063.1	0	0	0	0	0	0
AL513493.1	0	0	0	0	0	0
RN7SL854P	0	0	0	0	0	0
PDE4B	0	0	0	0	0	0
AL590783.1	0	0	0	0	0	0
RNU4-88P	0	0	0	0	0	0
SGIP1	0	0	0	0	0	0
MIR3117	0	0	0	0	0	0
AL139147.1	0	0	0	0	0	0
TCTEX1D1	0	0	0	0	0	0
INSL5	0	0	0	0	0	0
WDR78	0.0180872	0.0233113	0.0222128	0.0360304	0.0233094	0.0151798
AL592161.1	0	0	0	0	0	0
MIER1	2.18837	3.89534	3.03511	3.4366	4.26414	5.13023
SLC35D1	1.59031	1.60756	1.31161	1.4413	1.52203	1.53749
C1orf141	0	0	0	0	0.012389	0
AL133320.1	0	0	0	0	0	0
AL133320.2	0	0	0	0	0	0
IL23R	0	0	0	0	0	0
RNU6-586P	0	0	0	0	0	0
RNU4ATAC4P	0	0	0	0	0	0
AL389925.1	0	0	0	0	0	0
IL12RB2	0.425696	0.427901	0.368638	0.292181	0.323536	0.395055
SERBP1	29.8909	31.9584	30.2167	29.263	26.4805	29.078
RNU6-387P	0	0	0	0	0	0
LINC01702	0	0	0	0	0	0
RNU6-1031P	0	0	0	0	0	0
AL590559.1	0	0	0	0	0	0
RN7SL392P	0	0	0	0	0	0
HNRNPCP9	0	0	0	0	0	0
GADD45A	22.8726	24.1214	23.1771	21.5451	16.6452	21.9296
GNG12	7.99689	6.83481	7.70837	6.68005	7.85139	7.60514
RNU7-80P	0	0	0	0	0	0
GNG12-AS1	0.0208997	0	0.0085556	0.0173471	0	0
AL157407.1	0	0	0	0	0	0
DIRAS3	0	0.0253061	0	0	0	0.012359
ARL5AP3	0	0	0	0	0	0
WLS	2.74468	3.99444	3.25771	4.22601	4.84176	4.18558
CTBP2P8	0	0	0	0	0	0
MIR1262	0	0	0	0	0	0
RPS7P4	0	0	0	0	0	0
COX6B1P7	0	0	0	0	0	0
ELOCP18	0	0	0	0	0	0
AL139413.1	0	0	0	0	0	0
RPE65	0	0	0	0	0	0
DEPDC1	5.09441	4.90505	5.06639	3.84327	4.35226	4.55516
AL138789.1	0.0502899	0.0270063	0.0617608	0.0626122	0	0.0527576
DEPDC1-AS1	0.135504	0.0831631	0.0950927	0.0482019	0.0748404	0.0203076
TXNP2	0	0	0	0	0	0
AL035412.1	0	0	0	0	0	0
AL033530.1	0.0429522	0.0645845	0.0632993	0.0106953	0	0.0270359
AL691520.1	0	0	0	0	0	0
LINC01707	0	0	0	0	0	0
LINC02791	0	0	0	0	0	0
LINC01758	0.158117	0.169821	0.0647274	0.393719	0.135846	0
AL359894.1	0.219847	0.377794	0	0.0547429	0.226657	0.322888
LRRC7	0.0569751	0.0196691	0.0424823	0.0405346	0.0445796	0.0234814
SGO1P1	0	0	0	0	0	0
AL117353.1	0.0224133	0	0.0412885	0	0.0144423	0.0235131
RN7SL538P	0	0	0	0	0	0
PIN1P1	0	0	0	0	0	0
LRRC7-AS1	0	0	0	0	0	0
LRRC40	6.62277	6.21022	6.47543	5.96215	5.97444	6.11936
RN7SL242P	0	0	0	0	0	0
SRSF11	8.24201	9.02349	7.97022	8.41352	7.5633	8.73909
AL353771.1	0	0	0	0	0	0
ANKRD13C	2.82612	2.73767	2.83796	2.53203	2.46495	3.00984
HHLA3	1.0272	1.35783	1.18872	1.42645	0.891001	0.953263
HHLA3-AS1	0.881604	0.991954	0.979579	1.25442	0.703326	0.880822
CTH	1.91993	2.24464	2.30874	2.41527	2.10054	2.20297
AL354872.3	0	0	0	0	0	0
AL354872.2	0	0	0	0	0	0
AL354872.1	0	0	0	0	0	0
CASP3P1	0	0	0	0	0	0
LINC01788	0	0	0	0	0	0
AL513285.1	0	0	0	0	0	0
PTGER3	0	0	0	0	0.00322269	0
AL031429.1	0	0	0	0	0	0
AL031429.2	0	0	0	0	0	0
ZRANB2-AS1	0	0.0268108	0	0	0	0
ZRANB2	8.53707	9.21065	8.24237	8.43438	8.30605	8.76294
MIR186	0	0	0	0	0	0
ZRANB2-AS2	0.019471	0.0104562	0.0219195	0.0141411	0.0146374	0.0187242
AL358453.1	0	0	0	0	0	0
NEGR1	0	0	0	0	0	0
[truncated: 58,678 more rows]
